# Supplementary material for: Pitchers of Nepenthes khasiana express several digestive-enzyme encoding genes, harbor mostly fungi and probably evolved through changes in the expression of leaf polarity genes
Source: BMC Plant Biol. 2020 Nov 17;20:524. doi: 10.1186/s12870-020-02663-2 (PMC7672872; doi:10.1186/s12870-020-02663-2)
Supplement: Supplementary file 2 — Additional file 2: Table S4. List of transcripts encoding enzymes involved in prey digestion and plant defense in N. khasiana. [file 12870_2020_2663_MOESM2_ESM.xlsx]

## Sheet: Sheet1
Table S4. List of transcripts encoding enzymes involved in prey digestion and plant defence in N. khasiana
Sl No.	Enzyme	Function	Transcript ID	BLAST	Transcript abundance (FPKM)*
					Leaf base	Tendril	Digestive zone	Waxy zone	Lid
1	Acid phosphatase	Hydrolysis of phosphate esters and anhydrides under acidic conditions	TRINITY_DN46307_c0_g1_i1	PREDICTED: probable purple acid phosphatase 20 [Citrus sinensis]	0.14±0.20	0.50±0.48	12.51±4.54	0.35±0.23	0.07±0.03
			TRINITY_DN46307_c0_g2_i1	PREDICTED: probable purple acid phosphatase 20 [Gossypium hirsutum]	0.31±0.04	0.80±0.05	25.32±13.57	0.40±0.17	0.20±0.16
			TRINITY_DN46307_c0_g3_i1	PREDICTED: probable purple acid phosphatase 20 [Citrus sinensis]	0.11±0.16	0.34±0.20	10.55±3.07	0.18±0.16	0.04±0.05
			TRINITY_DN46369_c0_g1_i1	PREDICTED: probable purple acid phosphatase 20 [Eucalyptus grandis]	2.16±1.44	1.37±0.16	20.44±0.19	0.74±0.15	0.22±0.08
			TRINITY_DN46369_c0_g1_i4	PREDICTED: probable purple acid phosphatase 20 [Eucalyptus grandis]	2.42±0.70	1.53±0.24	23.33±4.14	0.79±0.31	0.12±0.04
			TRINITY_DN57682_c1_g1_i1	PREDICTED: purple acid phosphatase [Theobroma cacao]	10.8782	27.1196	76.5443	21.0431	18.7946
2	Aspartic proteinase	Protein degradation	TRINITY_DN32357_c0_g1_i1	RecName: Full=Aspartic proteinase nepenthesin-1; AltName: Full=Nepenthesin-I; Flags: Precursor	0.10±0.08	0.00±0.00	227.32±188.36	0.00±0.00	0.02±0.03
			TRINITY_DN46672_c0_g1_i1	Nepenthesin-2-like protein [Nepenthes mirabilis]	0.00±0.00	0.02±0.02	29.68±18.62	0.00±0.00	0.00±0.00
			TRINITY_DN48653_c0_g1_i1	Aspartic protease [Nepenthes alata]	0.12±0.05	0.00±0.00	93.48±69.04	4.38±0.78	0.83±0.75
			TRINITY_DN96960_c0_g1_i1	Nepenthesin II [Nepenthes ovata]	0.00±0.00	0.00±0.00	387.83±150.84	0.07±0.10	0.13±0.19
			TRINITY_DN34301_c0_g1_i1	Aspartic proteinase nepenthesin-2-like [Vitis vinifera]	0.00±0.00	0.35±0.49	3.82±5.40	14.93±21.12	5.29±7.49
			TRINITY_DN34301_c0_g1_i2	Aspartic proteinase nepenthesin-2-like [Vitis vinifera]	0.00±0.00	0.24±0.33	3.59±5.08	12.84±18.16	4.86±6.88
			TRINITY_DN54645_c0_g1_i1	Aspartic proteinase nepenthesin-1-like [Vitis vinifera]	0.16±0.23	0.18±0.26	21.05±29.77	21.76±30.77	42.08±59.50
			TRINITY_DN54645_c1_g2_i1	Aspartic proteinase nepenthesin-1-like [Vitis vinifera]	0.07±0.10	0.24±0.33	1.38±1.95	0.39±0.55	0.30±0.43
			TRINITY_DN5852_c0_g1_i1	Aspartic proteinase [Aegilops tauschii]	0.00±0.00	0.00±0.00	2.29±3.24	0.00±0.00	0.00±0.00
			TRINITY_DN59075_c0_g1_i1	Aspartic proteinase nepenthesin-2 [Triticum urartu]	0.00±0.00	0.00±0.00	0.00±0.00	3.02±4.27	0.08±0.11
3	Chitinase	Defence against chitin-containing fungal pathogens	TRINITY_DN167792_c0_g1_i1	Class IV chitinase [Nepenthes alata]	0.33±0.25	0.09±0.03	569.95±244.98	0.00±0.00	0.00±0.00
			TRINITY_DN168202_c0_g1_i1	Basic endochitinase A [Ananas comosus]	0.00±0.00	0.00±0.00	21.45±23.10	2.94±1.74	0.46±0.49
			TRINITY_DN43389_c0_g2_i1	Class IV chitinase [Nepenthes alata]	0.08±0.12	0.02±0.03	426.64±203.61	0.00±0.00	0.00±0.00
			TRINITY_DN43389_c0_g2_i2	Class IV chitinase [Nepenthes alata]	0.19±0.26	0.02±0.03	795.95±318.67	0.00±0.00	0.03±0.04
			TRINITY_DN61615_c0_g1_i1	Acidic endochitinase [Nepenthes singalana]	129.27±72.25	43.13±9.23	1472.88±71.20	41.40±13.71	42.40±2.44
			TRINITY_DN61615_c0_g1_i2	Acidic endochitinase [Nepenthes singalana]	97.15±117.68	29.70±28.23	878.25±912.14	29.37±30.72	24.26±23.22
			TRINITY_DN50718_c0_g1_i1	Basic chitinase 1-1 [Nepenthes khasiana]	0.00±0.00	0.00±0.00	28.97±40.97	16.19±22.90	4.34±6.14
			TRINITY_DN52117_c0_g1_i1	Class IV chitinase [Nepenthes alata]	47.35±66.96	43.65±61.73	84.81±119.95	18.49±26.15	21.80±30.84
			TRINITY_DN52117_c0_g1_i2	Class IV chitinase [Nepenthes alata]	25.72±36.37	23.58±33.35	44.62±63.10	9.74±13.77	11.50±16.27
			TRINITY_DN61615_c0_g2_i1	Acidic endochitinase [Nepenthes singalana]	61.77±87.35	34.30±48.51	1115.55±1577.63	25.66±36.29	32.15±45.46
4	C-terminal peptidase	Proteolysis	TRINITY_DN61492_c2_g1_i14	C-terminal peptidase [Nepenthes alata]	5.21±1.74	4.03±5.33	92.21±15.31	0.23±0.28	0.00±0.00
			TRINITY_DN61492_c2_g1_i2	C-terminal peptidase [Nepenthes alata]	12.10±8.00	4.19±5.09	66.36±21.25	0.24±0.26	0.01±0.02
			TRINITY_DN61492_c2_g1_i3	C-terminal peptidase [Nepenthes alata]	28.39±28.76	17.17±22.65	2.14±1.95	0.25±0.18	0.05±0.07
			TRINITY_DN61492_c2_g1_i7	C-terminal peptidase [Nepenthes alata]	5.09±4.84	5.76±7.37	36.39±37.94	0.14±0.20	0.06±0.08
			TRINITY_DN61492_c2_g1_i8	C-terminal peptidase [Nepenthes alata]	10.35±3.25	18.06±21.39	3.38±3.70	0.31±0.10	0.14±0.05
			TRINITY_DN61492_c2_g1_i9	C-terminal peptidase [Nepenthes alata]	10.72±0.67	0.77±0.01	156.87±121.48	0.19±0.27	0.04±0.06
			TRINITY_DN61492_c2_g2_i1	C-terminal peptidase [Nepenthes alata]	0.00±0.00	0.02±0.02	147.31±2.44	0.00±0.00	0.00±0.00
			TRINITY_DN61492_c2_g2_i2	C-terminal peptidase [Nepenthes alata]	0.02±0.03	0.03±0.01	237.00±124.39	0.00±0.00	0.00±0.00
			TRINITY_DN61492_c2_g1_i17	C-terminal peptidase [Nepenthes alata]	11.84±16.75	0.03±0.05	0.00±0.00	0.20±0.28	0.00±0.00
			TRINITY_DN61492_c4_g1_i1	C-terminal peptidase [Nepenthes alata]	4.39±6.21	0.93±1.32	0.58±0.82	0.00±0.00	0.00±0.00
5	Defensin	Antimicrobial peptides	TRINITY_DN3077_c0_g2_i1	PREDICTED: defensin Ec-AMP-D1-like [Ziziphus jujuba]	0.06±0.09	0.00±0.00	116.53±8.96	0.00±0.00	0.00±0.00
6	Endonuclease	Cleaves polynucleotide chain	TRINITY_DN24102_c0_g2_i1	Endonuclease 2 [Arachis ipaensis]	0.10±0.14	0.11±0.02	183.90±99.18	1.09±0.02	0.31±0.26
7	Esterase	Hydrolysis of esters into alcohol and acid	TRINITY_DN11341_c0_g1_i1	PREDICTED: probable carboxylesterase 18 [Lupinus angustifolius]	3.80±4.69	3.24±2.10	6.29±1.59	141.96±136.05	38.02±25.45
			TRINITY_DN123921_c0_g1_i1	PREDICTED: cyclic phosphodiesterase-like isoform X2 [Ipomoea nil]	82.16±52.41	195.35±155.11	394.14±36.42	89.60±43.06	24.46±9.10
			TRINITY_DN12580_c0_g1_i1	PREDICTED: pectinesterase-like [Nelumbo nucifera]	2.86±1.98	0.34±0.12	0.08±0.11	1.29±0.92	0.49±0.58
			TRINITY_DN202105_c0_g1_i1	GDSL-motif lipase/hydrolase family protein [Populus trichocarpa]	1.27±0.47	0.55±0.78	0.06±0.09	0.65±0.91	4.03±4.07
			TRINITY_DN21875_c0_g1_i1	PREDICTED: putative pectinesterase/pectinesterase inhibitor 22 [Nicotiana tabacum]	0.00±0.00	0.02±0.03	0.00±0.00	4.07±0.82	4.75±6.43
			TRINITY_DN30158_c0_g2_i1	PREDICTED: probable carboxylesterase 6 [Gossypium arboreum]	15.59±15.41	7.55±7.05	2.19±1.66	1.22±0.84	0.12±0.16
			TRINITY_DN30999_c0_g1_i1	PREDICTED: GDSL esterase/lipase At1g29670-like [Tarenaya hassleriana]	0.25±0.30	0.98±1.06	0.94±0.83	0.87±0.56	2.41±0.99
			TRINITY_DN30999_c0_g1_i2	GDSL esterase/lipase At5g45670 [Arachis duranensis]	0.25±0.30	0.96±1.08	0.74±0.55	0.75±0.73	2.24±0.75
			TRINITY_DN30999_c0_g1_i3	PREDICTED: GDSL esterase/lipase At1g29670-like [Tarenaya hassleriana]	0.29±0.25	1.00±1.04	1.41±1.49	0.98±0.41	3.26±2.20
			TRINITY_DN30999_c0_g1_i4	GDSL esterase/lipase At5g45670 [Arachis duranensis]	0.59±0.57	1.35±1.52	2.37±0.48	1.42±0.99	4.21±1.21
			TRINITY_DN30999_c0_g1_i5	PREDICTED: GDSL esterase/lipase At1g29670-like [Tarenaya hassleriana]	0.53±0.64	1.36±1.51	2.72±0.97	1.54±0.82	4.52±1.65
			TRINITY_DN30999_c0_g1_i8	PREDICTED: GDSL esterase/lipase At1g29670-like [Tarenaya hassleriana]	0.56±0.60	1.38±1.48	2.17±0.19	1.36±1.08	3.68±0.46
			TRINITY_DN34119_c0_g1_i1	GDSL esterase/lipase [Glycine soja]	0.03±0.04	0.00±0.00	0.02±0.03	3.08±1.59	0.28±0.03
			TRINITY_DN37762_c1_g2_i1	PREDICTED: probable carboxylesterase 18 [Solanum pennellii]	0.67±0.42	0.03±0.04	1.04±0.94	160.61±53.18	67.27±35.26
			TRINITY_DN43304_c0_g1_i1	GDSL esterase/lipase 7-like	0.00±0.00	0.00±0.00	7.12±6.45	0.00±0.00	0.00±0.00
			TRINITY_DN43304_c0_g2_i1	GDSL esterase/lipase 7-like	0.00±0.00	0.00±0.00	9.43±9.72	0.00±0.00	0.00±0.00
			TRINITY_DN58890_c0_g2_i1	PREDICTED: GDSL esterase/lipase EXL3 [Beta vulgaris subsp. vulgaris]	0.46±0.66	0.12±0.03	3.72±1.08	8.04±0.27	23.98±13.16
			TRINITY_DN58890_c0_g3_i1	PREDICTED: GDSL esterase/lipase EXL3 [Beta vulgaris subsp. vulgaris]	0.00±0.00	0.00±0.00	0.10±0.14	1.64±1.02	72.45±72.66
			TRINITY_DN58890_c0_g3_i2	PREDICTED: GDSL esterase/lipase EXL3 [Beta vulgaris subsp. vulgaris]	0.00±0.00	0.00±0.00	0.10±0.14	2.38±2.07	100.15±111.83
			TRINITY_DN59334_c0_g2_i5	PREDICTED: GDSL esterase/lipase At5g33370-like [Pyrus x bretschneideri]	0.05±0.07	0.17±0.05	1.23±1.74	777.42±689.61	175.96±155.50
			TRINITY_DN59334_c0_g3_i1	GDSL esterase/lipase [Morus notabilis]	0.05±0.07	0.02±0.03	2.92±3.96	803.19±338.39	323.53±369.77
			TRINITY_DN59547_c0_g3_i1	PREDICTED: probable carboxylesterase 18 isoform X2 [Vitis vinifera]	1.12±1.24	0.05±0.08	12.66±8.23	0.26±0.09	0.00±0.00
			TRINITY_DN60001_c0_g1_i6	PREDICTED: 1,4-dihydroxy-2-naphthoyl-CoA thioesterase 1 [Lupinus angustifolius]	0.31±0.44	1.21±1.51	1.62±1.29	2.65±1.00	14.55±8.45
			TRINITY_DN62027_c1_g3_i1	PREDICTED: pectinesterase/pectinesterase inhibitor PPE8B-like [Nicotiana tabacum]	0.06±0.09	1.48±1.24	20.17±5.75	15.06±15.64	8.55±10.29
			TRINITY_DN62027_c1_g5_i1	PREDICTED: pectinesterase/pectinesterase inhibitor PPE8B [Beta vulgaris subsp. vulgaris]	0.35±0.32	2.72±0.51	72.14±67.75	27.94±2.58	12.39±4.86
			TRINITY_DN62027_c1_g5_i2	PREDICTED: pectinesterase/pectinesterase inhibitor PPE8B [Beta vulgaris subsp. vulgaris]	0.17±0.07	1.76±0.85	30.79±9.27	18.22±11.18	9.58±8.83
			TRINITY_DN62933_c0_g1_i1	probable carboxylesterase 2-like	2.07±0.55	1.28±0.13	54.71±33.43	1.42±0.13	0.58±0.26
			TRINITY_DN6769_c0_g2_i1	putative nucleotide pyrophosphatase/phosphodiesterase [Nepenthes mirabilis]	0.00±0.00	0.00±0.00	21.94±18.02	0.00±0.00	0.00±0.00
			TRINITY_DN7653_c0_g2_i1	PREDICTED: GDSL esterase/lipase EXL3 [Vitis vinifera]	0.00±0.00	0.03±0.05	11.86±13.19	0.03±0.04	0.01±0.02
			TRINITY_DN192554_c0_g1_i1	PREDICTED: GDSL esterase/lipase EXL3 [Beta vulgaris subsp. vulgaris]	0.00±0.00	0.00±0.00	0.00±0.00	1.60±2.26	0.85±1.21
			TRINITY_DN23064_c0_g1_i1	PREDICTED: GDSL esterase/lipase At5g03610-like [Daucus carota subsp. sativus]	0.76±1.08	0.07±0.09	2.50±3.53	0.82±1.16	2.47±3.50
			TRINITY_DN234670_c0_g1_i1	PREDICTED: GDSL esterase/lipase At5g45950 [Vitis vinifera]	0.02±0.03	0.01±0.01	13.19±18.66	76.67±108.42	29.82±42.18
			TRINITY_DN30999_c0_g1_i6	GDSL esterase/lipase At5g45670 [Arachis duranensis]	0.00±0.00	0.12±0.16	0.84±1.19	0.35±0.49	1.71±2.41
			TRINITY_DN30999_c0_g1_i7	GDSL esterase/lipase At5g45670 [Arachis duranensis]	0.02±0.02	0.11±0.16	0.85±1.21	0.32±0.45	1.60±2.26
			TRINITY_DN32094_c0_g1_i1	PREDICTED: GDSL esterase/lipase EXL3-like isoform X1 [Beta vulgaris subsp. vulgaris]	0.00±0.00	0.00±0.00	0.61±0.86	0.00±0.00	0.00±0.00
			TRINITY_DN37598_c0_g2_i1	PREDICTED: GDSL esterase/lipase At1g29670 [Vitis vinifera]	0.32±0.45	0.05±0.07	0.31±0.44	0.82±1.15	0.91±1.29
			TRINITY_DN4218_c0_g1_i1	PREDICTED: GDSL esterase/lipase At3g48460-like [Daucus carota subsp. sativus]	0.23±0.32	2.15±3.04	15.40±21.79	57.12±80.77	187.40±265.03
			TRINITY_DN43466_c0_g2_i1	PREDICTED: GDSL esterase/lipase At4g16230 [Malus domestica]	0.00±0.00	0.05±0.07	0.52±0.74	1.18±1.67	0.05±0.06
			TRINITY_DN43466_c0_g3_i1	GDSL esterase/lipase At4g16230 [Jatropha curcas]	0.03±0.04	0.04±0.05	0.71±1.00	1.56±2.21	0.28±0.39
			TRINITY_DN47218_c0_g2_i1	PREDICTED: GDSL esterase/lipase At1g09390 [Beta vulgaris subsp. vulgaris]	0.34±0.48	0.81±1.15	6.98±9.87	10.92±15.44	16.71±23.63
			TRINITY_DN47491_c0_g1_i2	PREDICTED: GDSL esterase/lipase At5g22810 [Beta vulgaris subsp. vulgaris]	0.05±0.07	0.43±0.61	4.63±6.54	7.62±10.78	6.31±8.92
			TRINITY_DN53863_c0_g1_i2	PREDICTED: GDSL esterase/lipase At5g45960-like isoform X2 [Beta vulgaris subsp. vulgaris]	0.00±0.00	0.01±0.02	2.76±3.90	9.97±14.11	18.71±26.47
			TRINITY_DN58890_c0_g1_i1	PREDICTED: GDSL esterase/lipase EXL3-like isoform X1 [Cicer arietinum]	0.00±0.00	0.00±0.00	0.00±0.00	1.27±1.80	2.34±3.31
			TRINITY_DN59334_c0_g1_i1	PREDICTED: GDSL esterase/lipase At5g33370-like [Malus domestica]	0.00±0.00	0.00±0.00	1.05±1.49	0.53±0.75	0.00±0.00
			TRINITY_DN60542_c0_g2_i1	PREDICTED: GDSL esterase/lipase At1g74460-like [Vigna angularis]	0.00±0.00	0.11±0.16	1.27±1.79	1.62±2.30	2.65±3.75
			TRINITY_DN62247_c1_g1_i4	PREDICTED: GDSL esterase/lipase EXL3 [Vitis vinifera]	0.18±0.26	0.11±0.16	2.17±3.07	3.78±5.34	8.07±11.42
			TRINITY_DN62247_c1_g1_i5	PREDICTED: GDSL esterase/lipase EXL3 [Vitis vinifera]	0.15±0.21	0.02±0.02	1.15±1.62	2.86±4.05	5.95±8.41
			TRINITY_DN62671_c4_g3_i1	PREDICTED: GDSL esterase/lipase At2g04570-like [Cucumis sativus]	0.85±1.20	4.80±6.79	23.22±32.84	8.60±12.16	21.55±30.48
			TRINITY_DN7261_c0_g1_i1	GDSL esterase/lipase At5g45910 [Jatropha curcas]	0.59±0.84	0.63±0.89	29.64±41.92	22.66±32.04	80.28±113.54
8	Galactosidase	Hydrolysis of galactosides	TRINITY_DN62604_c0_g5_i3	Alpha-galactosidase 1 [Jatropha curcas]	0.00±0.00	0.00±0.00	1.49±2.10	0.00±0.00	0.00±0.00
			TRINITY_DN164877_c0_g1_i1	Beta-galactosidase 5-like precursor [Vigna radiata]	0.00±0.00	0.04±0.06	0.75±1.06	0.93±1.31	2.29±3.24
			TRINITY_DN59383_c0_g1_i2	PREDICTED: putative beta-galactosidase [Beta vulgaris subsp. vulgaris]	0.00±0.00	0.58±0.82	0.33±0.47	0.03±0.05	0.01±0.02
			TRINITY_DN60738_c1_g1_i2	Beta-galactosidase 3 [Gossypium arboreum]	0.00±0.00	0.06±0.08	0.23±0.32	0.64±0.90	1.25±1.77
			TRINITY_DN60738_c1_g1_i4	PREDICTED: beta-galactosidase 3-like [Juglans regia]	0.00±0.00	0.05±0.08	0.79±1.12	1.28±1.82	2.97±4.21
			TRINITY_DN60738_c1_g1_i6	PREDICTED: beta-galactosidase 3-like [Juglans regia]	0.00±0.00	0.18±0.26	0.39±0.55	0.76±1.07	1.86±2.63
			TRINITY_DN60738_c1_g1_i7	PREDICTED: beta-galactosidase 3-like [Juglans regia]	0.00±0.00	0.09±0.12	0.57±0.81	0.91±1.29	2.26±3.19
9	Glucanase	Antifungal activity	TRINITY_DN19086_c0_g1_i1	Endoglucanase 17 [Jatropha curcas]	0.07±0.10	0.31±0.31	0.09±0.12	1.34±1.21	0.07±0.10
			TRINITY_DN60686_c0_g1_i1	Glucanase [Nepenthes khasiana]	1.50±2.13	28.92±38.04	218.24±254.42	2.80±3.53	1.64±2.16
			TRINITY_DN24941_c0_g1_i3	Beta-1,3-glucanase [Nepenthes alata]	0.68±0.96	46.74±66.10	15.36±21.72	0.38±0.54	0.36±0.51
			TRINITY_DN62573_c0_g1_i5	Beta-1,3-glucanase [Nepenthes alata]	10.16±14.36	9.14±12.93	2.32±3.28	1.77±2.51	3.50±4.95
10	Glucosidase	Hydrolysis of complex carbohydrates such as starch and glycogen	TRINITY_DN24167_c0_g1_i1	PREDICTED: glucan endo-1,3-beta-glucosidase 5-like [Citrus sinensis]	0.05±0.07	0.53±0.17	0.07±0.09	2.32±0.02	2.48±3.22
			TRINITY_DN30580_c0_g2_i1	PREDICTED: glucan endo-1,3-beta-glucosidase [Beta vulgaris subsp. vulgaris]	0.47±0.67	0.23±0.04	2.32±2.25	0.16±0.22	1.75±2.48
			TRINITY_DN43562_c0_g2_i1	PREDICTED: glucan endo-1,3-beta-glucosidase 11 isoform X3 [Vitis vinifera]	0.00±0.00	0.69±0.53	0.14±0.09	2.27±0.56	2.12±2.07
			TRINITY_DN43562_c0_g2_i2	PREDICTED: glucan endo-1,3-beta-glucosidase 14 isoform X1 [Vitis vinifera]	0.03±0.05	0.71±0.50	0.13±0.10	2.08±0.83	1.76±1.57
			TRINITY_DN53088_c0_g2_i1	Latex cyanogenic beta glucosidase [Hevea brasiliensis]	2.19±1.95	11.33±5.78	6.40±0.80	0.22±0.10	0.23±0.33
			TRINITY_DN64702_c0_g1_i1	PREDICTED: glucan endo-1,3-beta-glucosidase 5 [Beta vulgaris subsp. vulgaris]	0.00±0.00	0.17±0.04	0.04±0.06	1.84±0.21	2.19±3.10
			TRINITY_DN17628_c0_g1_i1	PREDICTED: beta-glucosidase 42 isoform X2 [Nelumbo nucifera]	0.85±1.20	5.16±7.29	2.62±3.70	0.00±0.00	0.00±0.00
			TRINITY_DN52789_c0_g1_i1	PREDICTED: beta-glucosidase 12-like [Nelumbo nucifera]	0.11±0.16	0.47±0.66	0.84±1.19	0.42±0.60	0.09±0.12
			TRINITY_DN55098_c0_g1_i1	beta-glucosidase [Persicaria tinctoria]	0.24±0.34	5.46±7.73	203.18±287.34	292.06±413.03	283.34±400.70
			TRINITY_DN55098_c0_g2_i1	PREDICTED: beta-glucosidase 12-like [Nicotiana tabacum]	0.19±0.27	0.71±1.00	32.37±45.77	54.33±76.83	49.17±69.54
			TRINITY_DN61850_c7_g2_i17	PREDICTED: beta-glucosidase 12-like [Nelumbo nucifera]	0.70±0.98	1.97±2.78	0.58±0.82	0.10±0.15	0.06±0.09
			TRINITY_DN61850_c7_g2_i21	PREDICTED: beta-glucosidase 12-like [Nelumbo nucifera]	0.43±0.61	1.75±2.47	0.46±0.64	0.08±0.12	0.08±0.11
11	Lipase	Lipid hydrolysis	TRINITY_DN52933_c0_g2_i1	Phospholipase C 4 [Morus notabilis]	49.60±27.35	77.32±3.14	9.97±7.84	0.69±0.33	0.16±0.04
			TRINITY_DN55491_c0_g1_i1	Phospholipase D alpha 1-like, partial [Jatropha curcas]\""	0.19±0.27	0.70±0.52	0.21±0.11	1.70±0.46	2.51±2.23
			TRINITY_DN56402_c0_g1_i14	PREDICTED: phosphoinositide phospholipase C 2-like [Pyrus x bretschneideri]	0.01±0.02	0.71±0.56	0.01±0.01	0.34±0.03	0.69±0.45
12	Lipid transfer protein	Shuttling of phospholipids	TRINITY_DN14283_c0_g1_i1	Lipid transfer protein 1b, partial [Ipomoea batatas]	0.57±0.08	0.18±0.03	498.38±55.17	0.10±0.15	0.10±0.14
			TRINITY_DN177563_c0_g1_i1	Putative non-specific lipid-transfer protein AKCS9 [Cajanus cajan]	0.00±0.00	0.00±0.00	0.04±0.05	1521.05±1662.43	0.71±0.84
			TRINITY_DN45965_c0_g3_i1	PREDICTED: non-specific lipid-transfer protein [Beta vulgaris subsp. vulgaris]	0.21±0.29	0.03±0.05	1083.47±464.30	7.54±8.76	39.06±45.24
			TRINITY_DN45965_c0_g3_i2	PREDICTED: non-specific lipid-transfer protein [Beta vulgaris subsp. vulgaris]	1.18±1.67	0.20±0.18	2086.64±1882.99	8.61±7.25	42.94±39.76
			TRINITY_DN48102_c1_g1_i1	Lipid transfer protein [Gossypium turneri]	217.93±55.26	77.26±12.88	265.94±262.56	1070.56±1086.00	4.07±3.72
			TRINITY_DN48102_c1_g1_i2	Lipid transfer protein [Gossypium turneri]	784.27±377.29	214.55±43.17	973.13±1143.92	3790.62±4502.71	12.79±14.79
			TRINITY_DN48102_c1_g1_i3	PREDICTED: non-specific lipid-transfer protein 1 [Eucalyptus grandis]	1229.42±252.26	383.41±195.63	1127.28±925.92	4286.57±3801.32	14.71±12.08
			TRINITY_DN56157_c0_g2_i1	PREDICTED: non-specific lipid-transfer protein 2-like [Erythranthe guttata]	0.80±0.72	0.17±0.06	11.92±4.23	4538.95±1745.56	4950.31±1582.58
			TRINITY_DN56157_c0_g2_i2	PREDICTED: non-specific lipid-transfer protein 2-like [Erythranthe guttata]	0.18±0.16	0.14±0.08	3.76±2.32	1719.87±1365.38	1828.36±1418.78
			TRINITY_DN56157_c0_g2_i3	PREDICTED: non-specific lipid-transfer protein 2-like [Erythranthe guttata]	0.40±0.16	0.17±0.03	4.75±0.92	2008.84±956.71	2151.14±962.29
			TRINITY_DN224727_c0_g1_i1	Putative lipid-transfer protein 1 [Nepenthes mirabilis]	0.71±1.01	0.89±1.26	14.76±20.87	20.00±28.29	35.54±50.26
			TRINITY_DN169511_c0_g1_i1	PREDICTED: non-specific lipid-transfer protein 2 [Populus euphratica]	198.22±280.32	90.73±128.32	20.71±29.29	3.28±4.64	3.23±4.56
			TRINITY_DN25980_c0_g2_i1	PREDICTED: non-specific lipid transfer protein GPI-anchored 1 [Vitis vinifera]	0.28±0.40	0.99±1.40	23.25±32.88	9.48±13.41	17.63±24.93
			TRINITY_DN32461_c0_g1_i1	PREDICTED: putative lipid-transfer protein DIR1 [Ziziphus jujuba]	2.54±3.59	0.74±1.04	0.60±0.84	0.19±0.26	0.20±0.28
			TRINITY_DN44635_c0_g1_i1	PREDICTED: non-specific lipid transfer protein GPI-anchored 2 [Ziziphus jujuba]	0.04±0.05	0.11±0.16	2.29±3.24	4.49±6.35	6.19±8.75
			TRINITY_DN44635_c0_g1_i2	PREDICTED: non-specific lipid transfer protein GPI-anchored 2 [Ziziphus jujuba]	0.06±0.09	0.04±0.06	1.79±2.53	4.17±5.89	5.38±7.61
			TRINITY_DN44635_c0_g1_i3	PREDICTED: non-specific lipid transfer protein GPI-anchored 2 [Ziziphus jujuba]	0.86±1.22	0.61±0.86	22.28±31.50	42.73±60.44	59.32±83.89
			TRINITY_DN56157_c0_g1_i1	Lipid transfer protein [Gossypium schwendimanii]	0.16±0.22	0.27±0.39	781.15±1104.72	1409.14±1992.82	1781.66±2519.64
			TRINITY_DN60069_c1_g1_i1	Lipid transfer protein [Gossypium hirsutum]	79.09±111.85	79.64±112.63	226.71±320.61	31.97±45.22	28.96±40.95
			TRINITY_DN60069_c1_g1_i2	PREDICTED: non-specific lipid-transfer protein-like [Gossypium hirsutum]	176.30±249.32	176.56±249.69	485.39±686.45	66.34±93.81	61.28±86.66
			TRINITY_DN8719_c0_g1_i1	PREDICTED: non-specific lipid-transfer protein 4 [Eucalyptus grandis]	0.37±0.52	0.09±0.13	4.78±6.76	9.43±13.34	3.93±5.56
13	Peroxidase	Hydrogen peroxide detoxification, auxin catabolism and lignin biosynthesis and degradation, response to environmental stresses such as wounding, pathogen attack and oxidative stress	TRINITY_DN140649_c0_g1_i1	PREDICTED: peroxidase 17-like [Gossypium arboreum]	9.41±3.87	5.27±6.74	0.43±0.10	11.15±6.82	5.33±3.45
			TRINITY_DN31753_c0_g1_i1	PREDICTED: L-ascorbate peroxidase 3, peroxisomal-like isoform X2 [Ziziphus jujuba]	0.35±0.04	1.78±2.20	0.17±0.07	5.85±1.33	6.44±1.47
			TRINITY_DN31753_c0_g2_i1	PREDICTED: L-ascorbate peroxidase 3, peroxisomal-like [Nicotiana tomentosiformis]	0.25±0.10	2.03±1.86	0.54±0.59	13.33±9.24	19.95±20.57
			TRINITY_DN35541_c0_g1_i1	PREDICTED: peroxidase P7 [Vitis vinifera]	0.00±0.00	0.00±0.00	0.23±0.32	4.97±1.61	0.00±0.00
			TRINITY_DN42192_c0_g1_i1	Putative peroxidase 27 [Nepenthes mirabilis]	0.00±0.00	0.00±0.00	19.64±20.31	0.09±0.13	0.00±0.00
			TRINITY_DN42192_c0_g1_i2	Putative peroxidase 27 [Nepenthes mirabilis]	0.00±0.00	0.04±0.05	87.53±71.76	0.09±0.13	0.13±0.19
			TRINITY_DN55855_c0_g3_i1	Peroxidase 17-like	12.30±8.10	4.32±5.00	0.05±0.07	8.30±3.32	5.79±1.26
			TRINITY_DN56990_c0_g1_i1	PREDICTED: peroxidase 10-like [Nicotiana tabacum]	3.24±3.43	7.71±6.86	2.29±2.80	0.17±0.15	0.03±0.05
			TRINITY_DN61358_c1_g2_i4	Putative peroxidase [Nepenthes alata]	5.13±1.74	21.76±13.13	5.27±0.21	0.71±0.40	1.44±0.89
			TRINITY_DN62175_c1_g2_i1	PREDICTED: peroxidase P7-like [Solanum pennellii]	0.00±0.00	0.39±0.15	7.42±7.02	0.72±0.57	0.56±0.79
			TRINITY_DN58777_c1_g1_i11	Peroxidase [Medicago truncatula]	0.02±0.03	0.34±0.48	23.63±33.41	7.20±10.18	3.28±4.64
			TRINITY_DN58777_c1_g1_i5	Peroxidase [Medicago truncatula]	0.00±0.00	0.46±0.64	11.94±16.89	3.53±4.99	1.56±2.20
			TRINITY_DN55958_c2_g1_i2	Peroxidase 1 [Litchi chinensis]	0.41±0.58	0.09±0.13	22.13±31.30	29.24±41.36	40.76±57.64
			TRINITY_DN55958_c0_g2_i1	Peroxidase 4 [Jatropha curcas]	0.27±0.38	0.39±0.55	288.51±408.02	245.94±347.81	269.80±381.56
			TRINITY_DN61358_c1_g2_i13	Peroxidase 42 [Dichanthelium oligosanthes]	0.89±1.26	3.48±4.93	0.21±0.30	0.00±0.00	0.03±0.05
			TRINITY_DN24178_c0_g2_i1	Peroxidase 5-like [Vitis vinifera]	5.05±7.15	0.55±0.77	0.32±0.46	0.00±0.00	0.00±0.00
			TRINITY_DN24178_c0_g5_i1	Peroxidase 5-like [Vitis vinifera]	4.05±5.73	1.32±1.86	0.00±0.00	0.42±0.59	0.00±0.00
			TRINITY_DN58777_c1_g1_i2	Peroxidase 64-like [Vitis vinifera]	0.02±0.02	0.39±0.55	25.24±35.70	7.80±11.03	3.09±4.37
			TRINITY_DN58777_c1_g1_i8	Peroxidase 64-like [Vitis vinifera]	0.02±0.02	0.53±0.75	20.40±28.85	6.51±9.21	2.41±3.40
			TRINITY_DN41077_c0_g1_i1	PREDICTED: peroxidase 21 [Beta vulgaris subsp. vulgaris]	0.00±0.00	0.00±0.00	0.51±0.73	0.23±0.32	1.40±1.98
			TRINITY_DN41077_c0_g1_i5	PREDICTED: peroxidase 21 [Beta vulgaris subsp. vulgaris]	0.00±0.00	0.02±0.03	1.38±1.96	1.11±1.58	2.56±3.62
			TRINITY_DN41077_c0_g1_i6	PREDICTED: peroxidase 21 [Beta vulgaris subsp. vulgaris]	0.04±0.06	0.11±0.15	1.42±2.00	1.00±1.42	2.17±3.07
			TRINITY_DN34389_c0_g2_i1	PREDICTED: peroxidase 42 [Beta vulgaris subsp. vulgaris]	3.63±5.13	13.37±18.91	372.80±527.22	242.08±342.35	227.53±321.77
			TRINITY_DN34389_c0_g2_i2	PREDICTED: peroxidase 42 [Beta vulgaris subsp. vulgaris]	1.24±1.76	5.11±7.23	147.65±208.80	89.24±126.20	84.47±119.46
			TRINITY_DN55958_c1_g1_i1	PREDICTED: peroxidase 52-like isoform X2 [Beta vulgaris subsp. vulgaris]	0.05±0.07	0.26±0.37	227.21±321.32	172.28±243.65	201.97±285.63
			TRINITY_DN55958_c1_g3_i1	PREDICTED: peroxidase 52-like isoform X2 [Beta vulgaris subsp. vulgaris]	0.00±0.00	0.14±0.19	116.36±164.55	85.27±120.58	98.67±139.54
			TRINITY_DN56786_c0_g1_i1	PREDICTED: peroxidase 55 [Theobroma cacao]	0.10±0.13	2.02±2.86	0.70±0.99	0.24±0.34	0.12±0.18
			TRINITY_DN61836_c1_g2_i6	PREDICTED: peroxidase 5-like [Juglans regia]	1.22±1.73	7.61±10.76	0.01±0.02	0.06±0.09	0.02±0.02
			TRINITY_DN61836_c2_g1_i1	PREDICTED: peroxidase 5-like [Nicotiana attenuata]	3.13±4.43	11.63±16.44	0.00±0.00	0.00±0.00	0.00±0.00
			TRINITY_DN61836_c1_g2_i1	PREDICTED: peroxidase 5-like [Ziziphus jujuba]	0.55±0.77	3.65±5.17	0.01±0.02	0.02±0.03	0.00±0.00
			TRINITY_DN61836_c1_g2_i2	PREDICTED: peroxidase 5-like [Ziziphus jujuba]	1.11±1.57	5.80±8.21	0.01±0.01	0.03±0.04	0.01±0.02
			TRINITY_DN61836_c1_g2_i4	PREDICTED: peroxidase 5-like [Ziziphus jujuba]	1.00±1.41	4.56±6.44	0.02±0.02	0.00±0.00	0.01±0.02
			TRINITY_DN61836_c1_g2_i5	PREDICTED: peroxidase 5-like [Ziziphus jujuba]	0.76±1.08	4.66±6.58	0.00±0.00	0.01±0.02	0.01±0.02
			TRINITY_DN61836_c1_g2_i7	PREDICTED: peroxidase 5-like [Ziziphus jujuba]	1.44±2.04	8.39±11.86	0.01±0.01	0.08±0.11	0.00±0.00
			TRINITY_DN58777_c1_g1_i6	PREDICTED: peroxidase 64-like [Erythranthe guttata]	0.00±0.00	0.64±0.91	18.16±25.68	5.10±7.22	2.34±3.32
			TRINITY_DN38163_c0_g4_i1	PREDICTED: peroxidase 72-like [Nelumbo nucifera]	0.47±0.66	1.39±1.97	35.20±49.78	14.70±20.78	6.95±9.83
			TRINITY_DN55958_c2_g1_i6	PREDICTED: peroxidase P7-like [Gossypium raimondii]	0.13±0.19	0.00±0.00	8.28±11.71	11.04±15.61	14.75±20.86
			TRINITY_DN45124_c0_g2_i2	PREDICTED: peroxidase P7-like [Nicotiana sylvestris]	1.26±1.79	3.35±4.73	1.20±1.69	0.32±0.45	0.30±0.42
			TRINITY_DN45124_c0_g2_i1	PREDICTED: peroxidase P7-like [Solanum lycopersicum]	0.51±0.71	2.80±3.96	0.85±1.20	0.12±0.17	0.16±0.23
			TRINITY_DN10295_c0_g1_i1	Putative peroxidase [Nepenthes alata]	1.90±2.69	6.19±8.75	3.58±5.06	0.27±0.38	1.49±2.10
			TRINITY_DN25349_c3_g1_i1	Putative peroxidase [Nepenthes alata]	13.04±18.45	21.40±30.26	1.29±1.82	0.44±0.63	0.62±0.88
			TRINITY_DN61358_c1_g2_i12	Putative peroxidase [Nepenthes alata]	1.53±2.17	6.55±9.26	0.27±0.39	0.08±0.11	0.08±0.11
			TRINITY_DN61358_c1_g2_i14	Putative peroxidase [Nepenthes alata]	1.49±2.11	3.61±5.10	2.57±3.64	0.25±0.35	0.37±0.53
			TRINITY_DN61358_c1_g2_i16	Putative peroxidase [Nepenthes alata]	3.47±4.91	10.86±15.36	1.29±1.82	0.38±0.53	0.43±0.61
			TRINITY_DN61358_c1_g2_i18	Putative peroxidase [Nepenthes alata]	0.41±0.58	1.15±1.63	0.90±1.27	0.08±0.12	0.26±0.37
			TRINITY_DN61358_c1_g2_i5	Putative peroxidase [Nepenthes alata]	1.76±2.49	9.33±13.20	0.82±1.16	0.11±0.15	0.23±0.33
			TRINITY_DN61358_c1_g2_i6	Putative peroxidase [Nepenthes alata]	1.03±1.45	3.65±5.16	0.81±1.14	0.10±0.14	0.13±0.19
			TRINITY_DN61358_c1_g2_i7	Putative peroxidase [Nepenthes alata]	1.12±1.59	6.16±8.72	0.69±0.98	0.09±0.13	0.04±0.06
			TRINITY_DN61358_c1_g2_i8	Putative peroxidase [Nepenthes alata]	1.77±2.51	7.35±10.40	0.58±0.82	0.16±0.23	0.15±0.21
14	Polyketide synthase	Biosynthesis of secondary metabolites, one of which includes naphthoquinones, a known antifungal agent	TRINITY_DN62323_c0_g1_i1	Type III polyketide synthase [Drosophyllum lusitanicum]	12.30±12.19	11.93±1.17	51.86±3.84	1.47±0.16	1.47±1.04
			TRINITY_DN62323_c0_g2_i1	Type III polyketide synthase [Drosophyllum lusitanicum]	15.71±7.35	22.25±13.43	98.14±61.61	2.30±1.33	2.71±0.71
			TRINITY_DN62323_c1_g1_i1	Type III polyketide synthase [Drosophyllum lusitanicum]	0.00±0.00	0.44±0.08	8.02±1.50	0.00±0.00	0.00±0.00
			TRINITY_DN62323_c2_g2_i1	Type III polyketide synthase [Drosophyllum lusitanicum]	2.06±0.41	7.79±4.81	36.59±13.35	1.36±0.07	0.43±0.02
			TRINITY_DN62323_c2_g2_i2	Type III polyketide synthase [Drosophyllum lusitanicum]	1.36±1.40	4.61±0.32	23.77±4.78	0.95±0.51	0.56±0.16
			TRINITY_DN62323_c2_g2_i6	Type III polyketide synthase [Drosophyllum lusitanicum]	12.95±11.27	14.24±2.11	56.92±3.31	1.69±0.46	1.62±0.83
			TRINITY_DN62323_c2_g2_i7	Type III polyketide synthase [Drosophyllum lusitanicum]	17.67±4.59	28.56±22.35	124.77±99.27	2.81±2.05	3.21±1.42
			TRINITY_DN62323_c2_g3_i1	Type III polyketide synthase [Drosophyllum lusitanicum]	0.08±0.12	0.99±1.40	1.81±2.55	0.21±0.29	0.39±0.55
15	Protein phosphatase	Removal of phosphate group	TRINITY_DN6769_c0_g2_i1	Putative nucleotide pyrophosphatase/phosphodiesterase [Nepenthes mirabilis]	0.00±0.00	0.00±0.00	17.34±24.52	0.00±0.00	0.00±0.00
			TRINITY_DN57930_c0_g1_i1	PREDICTED: probable protein phosphatase 2C 23 [Vitis vinifera]	0.29±0.42	2.53±3.58	0.42±0.59	0.04±0.05	0.08±0.12
			TRINITY_DN60020_c0_g2_i1	PREDICTED: probable protein phosphatase 2C 23 [Vitis vinifera]	0.12±0.17	0.36±0.51	0.26±0.37	0.08±0.11	0.52±0.73
			TRINITY_DN55769_c0_g1_i1	PREDICTED: probable protein phosphatase 2C 38 [Nelumbo nucifera]	0.00±0.00	0.22±0.32	3.54±5.01	6.51±9.21	7.34±10.39
			TRINITY_DN23447_c3_g2_i2	Protein phosphatase 2c, putative	0.21±0.30	2.78±3.93	1.77±2.51	5.04±7.12	2.54±3.59
16	Ribonuclease	Catalyzes the degradation of RNA; self-incompatibility cell-cell interactions (S-RNases); senescence and in responses to hormones, phosphate starvation or wounding (S-like RNases)	TRINITY_DN31936_c0_g1_i1	S-like ribonuclease [Nepenthes bicalcarata]	0.08±0.11	0.29±0.07	241.43±183.27	0.13±0.13	0.07±0.10
			TRINITY_DN31936_c0_g1_i2	S-like ribonuclease [Nepenthes bicalcarata]	0.15±0.21	0.27±0.09	340.78±42.77	0.13±0.13	0.09±0.07
			TRINITY_DN49680_c0_g1_i1	PREDICTED: ribonuclease 3 [Eucalyptus grandis]	44.77±63.32	13.68±19.35	67.86±95.97	34.63±48.97	143.95±203.58
			TRINITY_DN2829_c0_g1_i1	PREDICTED: ribonuclease 3-like [Cucumis sativus]	43.60±61.66	11.44±16.17	62.92±88.98	34.24±48.42	130.18±184.10
17	Serine Carboxypeptidase	Hydrolysis of peptide bonds at the C- terminal with serine residues as the active site	TRINITY_DN40795_c0_g2_i1	Putative serine carboxypeptidase type 3 [Nepenthes mirabilis]	0.00±0.00	0.01±0.02	89.08±30.19	0.00±0.00	0.00±0.00
			TRINITY_DN40795_c0_g2_i2	Putative serine carboxypeptidase type 3 [Nepenthes mirabilis]	0.02±0.02	0.00±0.00	65.12±26.85	0.00±0.00	0.00±0.00
			TRINITY_DN55176_c1_g1_i1	Serine carboxypeptidase II-3-like [Sesamum indicum]	0.09±0.08	0.47±0.03	28.15±22.32	0.06±0.03	0.06±0.09
			TRINITY_DN21960_c1_g1_i4	Serine carboxypeptidase-like protein [Medicago truncatula]	0.00±0.00	0.11±0.16	2.67±3.77	0.04±0.06	0.08±0.11
			TRINITY_DN61947_c0_g1_i1	Serine carboxypeptidase 20-like protein [Nepenthes mirabilis]	1.49±2.10	8.79±12.43	99.50±140.71	22.40±31.68	20.10±28.42
			TRINITY_DN25260_c2_g2_i10	Serine carboxypeptidase II-3-like	0.05±0.07	0.43±0.60	0.32±0.46	1.93±2.73	1.10±1.55
			TRINITY_DN25260_c2_g2_i13	Serine carboxypeptidase II-3-like	0.05±0.07	0.52±0.74	0.60±0.84	2.53±3.57	1.02±1.44
			TRINITY_DN62439_c1_g1_i1	Serine carboxypeptidase II-3-like	0.02±0.03	0.55±0.78	0.78±1.11	1.29±1.82	1.40±1.98
			TRINITY_DN62439_c1_g1_i11	Serine carboxypeptidase II-3-like	0.01±0.01	0.54±0.77	0.80±1.13	1.28±1.81	1.24±1.75
			TRINITY_DN62439_c1_g1_i2	Serine carboxypeptidase II-3-like	0.08±0.12	1.34±1.90	2.71±3.83	4.44±6.29	4.25±6.01
18	Thaumatin-like protein	Anifungal activity	TRINITY_DN233119_c0_g1_i1	PREDICTED: pathogenesis-related protein 5 [Juglans regia]	0.00±0.00	0.09±0.01	0.15±0.02	11.32±0.43	11.00±13.27
			TRINITY_DN24329_c0_g1_i1	Pathogenesis-related protein 10 [Rheum australe]	1.37±1.94	2.98±3.44	4.09±5.78	0.31±0.44	0.38±0.53
			TRINITY_DN24329_c0_g2_i1	Pathogenesis-related protein [Tamarix hispida]	52.98±26.14	44.03±27.89	90.09±3.52	10.56±4.22	10.62±2.37
			TRINITY_DN47240_c0_g1_i1	Pathogenesis-related protein 10 [Rheum australe]	5.38±4.58	6.91±3.63	18.27±16.43	0.50±0.16	0.29±0.12
			TRINITY_DN47240_c0_g2_i1	Pathogenesis-related protein [Tamarix hispida]	12.63±4.03	21.78±2.05	27.81±10.26	1.45±0.04	0.64±0.15
			TRINITY_DN47240_c0_g3_i1	Pathogenesis-related protein [Tamarix hispida]	93.78±70.46	98.81±52.10	93.73±72.33	5.93±0.40	3.07±0.55
			TRINITY_DN58459_c0_g2_i6	Pathogenesis-related protein [Tamarix hispida]	73.28±41.43	55.69±0.40	290.93±160.73	14.97±1.84	17.07±6.08
			TRINITY_DN60173_c0_g2_i12	Thaumatin-like protein [Nepenthes x henryana]	60.85±6.96	55.96±27.68	1925.58±1622.94	734.79±774.33	15.30±18.35
			TRINITY_DN60173_c0_g2_i2	Thaumatin-like protein [Nepenthes x henryana]	81.35±49.79	160.64±189.76	248.98±337.33	113.83±150.01	5.77±1.11
			TRINITY_DN15778_c0_g2_i1	Pathogenesis-related protein [Tamarix hispida]	0.00±0.00	0.00±0.00	0.82±1.15	0.00±0.00	0.00±0.00
			TRINITY_DN58459_c0_g2_i2	Pathogenesis-related protein [Tamarix hispida]	39.47±55.81	30.52±43.16	133.12±188.26	10.44±14.76	11.68±16.52
			TRINITY_DN58459_c0_g2_i7	Pathogenesis-related protein [Tamarix hispida]	145.69±206.04	124.58±176.19	654.56±925.69	38.87±54.97	47.31±66.90
			TRINITY_DN44756_c0_g2_i1	Pathogenesis-related thaumatin superfamily protein [Theobroma cacao]	0.13±0.18	0.07±0.10	3.61±5.10	10.38±14.67	14.08±19.91
			TRINITY_DN58602_c1_g1_i1	Pathogenesis-related thaumatin superfamily protein isoform 5 [Theobroma cacao]	0.00±0.00	0.05±0.07	1.64±2.32	1.35±1.92	1.85±2.61
			TRINITY_DN58602_c1_g1_i3	Pathogenesis-related thaumatin superfamily protein isoform 5 [Theobroma cacao]	0.03±0.05	0.05±0.06	1.01±1.43	0.90±1.27	1.38±1.95
			TRINITY_DN125930_c0_g1_i1	Pathogen-related protein 1 [Nepenthes mirabilis]	38.10±53.88	23.69±33.50	2045.26±2892.43	92.02±130.13	43.84±62.00
			TRINITY_DN15674_c0_g1_i1	PREDICTED: pathogenesis-related protein 1B [Beta vulgaris subsp. vulgaris]	7.22±10.22	2.47±3.50	2.74±3.87	0.40±0.56	0.36±0.51
			TRINITY_DN2235_c0_g1_i1	PREDICTED: pathogenesis-related protein 5-like [Nicotiana sylvestris]	0.18±0.26	0.04±0.06	0.07±0.09	1.11±1.56	1.50±2.12
			TRINITY_DN60173_c0_g1_i1	Thaumatin like protein [Nepenthes alata]	2.54±3.59	0.11±0.16	2.40±3.40	0.34±0.49	0.07±0.10
			TRINITY_DN60173_c0_g2_i10	Thaumatin like protein [Nepenthes alata]	2.49±3.53	5.22±7.39	0.16±0.23	0.06±0.09	0.06±0.09
			TRINITY_DN60173_c0_g2_i11	Thaumatin like protein [Nepenthes alata]	49.42±69.89	12.87±18.21	1.66±2.34	1.01±1.43	0.79±1.12
			TRINITY_DN60173_c0_g2_i14	Thaumatin like protein [Nepenthes alata]	77.46±109.54	11.53±16.31	1.29±1.82	0.40±0.57	0.60±0.86
			TRINITY_DN60173_c0_g2_i7	Thaumatin like protein [Nepenthes alata]	3.61±5.10	0.76±1.07	1.64±2.32	0.31±0.44	0.14±0.20
			TRINITY_DN60173_c0_g2_i8	Thaumatin like protein [Nepenthes alata]	35.29±49.90	32.46±45.91	4.94±6.99	2.13±3.01	1.51±2.13
			TRINITY_DN60173_c0_g2_i9	Thaumatin like protein [Nepenthes alata]	5.67±8.02	5.75±8.13	0.92±1.30	0.43±0.60	0.29±0.42
			TRINITY_DN105202_c0_g1_i1	Thaumatin-like protein [Nepenthes mirabilis]	0.00±0.00	0.04±0.05	1.99±2.81	0.35±0.50	0.00±0.00
			TRINITY_DN16614_c0_g1_i1	Thaumatin-like protein 1 [Sesamum indicum]	0.00±0.00	0.03±0.04	0.00±0.00	0.59±0.83	0.78±1.11
19	Xylosidase	Xylan catabolism	TRINITY_DN43867_c0_g2_i1	Beta-xylosidase/alpha-L-arabinofuranosidase 1 [Jatropha curcas]	0.01±0.02	2.12±3.00	15.10±21.36	12.65±17.89	16.87±23.86
			TRINITY_DN51045_c0_g2_i2	PREDICTED: alpha-xylosidase 1 [Beta vulgaris subsp. vulgaris]	0.87±1.23	6.71±9.49	1.91±2.70	6.87±9.71	10.84±15.32
			TRINITY_DN52097_c0_g1_i1	Putative beta-D-xylosidase 2 [Glycine soja]	0.00±0.00	0.01±0.02	0.67±0.95	0.36±0.52	0.63±0.89
			TRINITY_DN52097_c0_g1_i3	PREDICTED: probable beta-D-xylosidase 2 [Beta vulgaris subsp. vulgaris]	0.01±0.02	0.01±0.01	0.81±1.15	0.43±0.60	0.69±0.98
* FPKM values represent mean±SD. Data in bold represent differentially expressed genes found significant at p < 0.05.
