# Supplementary material for: Pitchers of Nepenthes khasiana express several digestive-enzyme encoding genes, harbor mostly fungi and probably evolved through changes in the expression of leaf polarity genes
Source: BMC Plant Biol. 2020 Nov 17;20:524. doi: 10.1186/s12870-020-02663-2 (PMC7672872; doi:10.1186/s12870-020-02663-2)
Supplement: Supplementary file 3 — Additional file 3: Table S5. List of transcripts encoding enzymes involved in prey digestion and plant defense detected in the unopened pitchers of N. khasiana. [file 12870_2020_2663_MOESM3_ESM.xlsx]

## Sheet: Sheet1
Table S5. List of transcripts encoding enzymes involved in prey digestion and plant defence detected in the unopened pitchers of N. khasiana
Sl No.	Enzyme	Description	Transcript ID	BLAST	FPKM*
1	Acid phosphatase	Hydrolysis of phosphate esters and anhydrides under acidic conditions	c139026_g1_i1	PREDICTED: acid phosphatase 1 [Beta vulgaris subsp. vulgaris]	4.97±0.52
			c139026_g1_i2	PREDICTED: acid phosphatase 1 [Beta vulgaris subsp. vulgaris]	5.52±0.71
			c139026_g1_i3	PREDICTED: acid phosphatase 1 [Beta vulgaris subsp. vulgaris]	5.68±0.73
			c156629_g2_i2	PREDICTED: purple acid phosphatase 23 [Beta vulgaris subsp. vulgaris]	3.63±0.08
			c167468_g1_i2	PREDICTED: probable inactive purple acid phosphatase 1 [Beta vulgaris subsp. vulgaris]	14.09±3.63
			c167468_g1_i3	PREDICTED: probable inactive purple acid phosphatase 1 [Beta vulgaris subsp. vulgaris]	11.13±2.66
			c167468_g1_i5	PREDICTED: probable inactive purple acid phosphatase 1 [Beta vulgaris subsp. vulgaris]	14.32±3.64
			c167468_g1_i7	PREDICTED: probable inactive purple acid phosphatase 1 [Beta vulgaris subsp. vulgaris]	8.74±2.24
			c167468_g1_i8	PREDICTED: probable inactive purple acid phosphatase 1 [Beta vulgaris subsp. vulgaris]	8.51±2.23
			c169281_g2_i1	PREDICTED: probable inactive purple acid phosphatase 29 [Beta vulgaris subsp. vulgaris]	18.04±2.92
			c169281_g2_i3	PREDICTED: probable inactive purple acid phosphatase 29 [Beta vulgaris subsp. vulgaris]	17.75±3.49
			c169281_g2_i4	PREDICTED: probable inactive purple acid phosphatase 29 [Beta vulgaris subsp. vulgaris]	13.83±2.47
			c169479_g2_i2	PREDICTED: purple acid phosphatase 2-like isoform X2 [Beta vulgaris subsp. vulgaris]	7.10±1.25
			c173955_g2_i2	PREDICTED: acid phosphatase 1 [Beta vulgaris subsp. vulgaris]	3.95±0.23
			c178365_g2_i1	PREDICTED: purple acid phosphatase-like [Beta vulgaris subsp. vulgaris]	10.97±2.19
			c178365_g2_i3	PREDICTED: purple acid phosphatase-like [Beta vulgaris subsp. vulgaris]	8.06±1.61
			c182787_g7_i2	PREDICTED: purple acid phosphatase 15 [Beta vulgaris subsp. vulgaris]	5.33±0.68
			c182787_g7_i5	PREDICTED: purple acid phosphatase 15 [Beta vulgaris subsp. vulgaris]	5.39±0.71
			c182787_g7_i6	PREDICTED: purple acid phosphatase 15 [Beta vulgaris subsp. vulgaris]	4.60±0.54
2	Aminopeptidase	Cleave amino acids	c164673_g1_i1	PREDICTED: aminopeptidase M1 [Beta vulgaris subsp. vulgaris]	15.00±1.33
			c164673_g1_i2	PREDICTED: aminopeptidase M1 [Beta vulgaris subsp. vulgaris]	15.46±1.32
			c179829_g16_i13	PREDICTED: aminopeptidase M1 [Beta vulgaris subsp. vulgaris]	2.59±0.71
			c179829_g16_i19	PREDICTED: aminopeptidase M1 [Beta vulgaris subsp. vulgaris]	2.24±0.90
			c179829_g16_i2	PREDICTED: aminopeptidase M1 [Beta vulgaris subsp. vulgaris]	2.67±0.70
			c179829_g16_i7	PREDICTED: aminopeptidase M1 [Beta vulgaris subsp. vulgaris]	2.33±0.65
3	Aspartic proteinase	Protein degradation	c131235_g3_i1	aspartic proteinase nepenthesin II [Nepenthes gracilis]	1.69±1.10
			c148782_g1_i1	aspartic proteinase nepenthesin 2 [Nepenthes mirabilis]	47.06±11.80
			c172651_g3_i1	PREDICTED: aspartic proteinase nepenthesin-2-like [Beta vulgaris subsp. vulgaris]	4.94±0.20
			c172651_g3_i2	PREDICTED: aspartic proteinase nepenthesin-2-like [Beta vulgaris subsp. vulgaris]	3.80±0.20
			c172651_g3_i3	PREDICTED: aspartic proteinase nepenthesin-2-like [Beta vulgaris subsp. vulgaris]	3.78±0.17
			c172689_g1_i5	PREDICTED: aspartic proteinase-like protein 1 [Beta vulgaris subsp. vulgaris]	1.36±0.74
			c175827_g1_i1	aspartic proteinase nepenthesin I [Nepenthes gracilis]	162.91±9.30
			c178150_g8_i10	PREDICTED: aspartic proteinase-like protein 1 [Beta vulgaris subsp. vulgaris]	1.41±0.06
			c178150_g8_i2	PREDICTED: aspartic proteinase-like protein 1 [Beta vulgaris subsp. vulgaris]	1.37±0.05
			c178150_g8_i5	PREDICTED: aspartic proteinase-like protein 1 [Beta vulgaris subsp. vulgaris]	1.03±0.01
			c178297_g7_i2	aspartic proteinase nepenthesin II [Nepenthes gracilis]	46.66±1.73
			c182324_g4_i1	aspartic proteinase 1 [Nepenthes alata]	69.59±13.30
			c182324_g4_i2	aspartic proteinase 2 [Nepenthes alata]	58.92±4.49
			c182324_g4_i3	aspartic proteinase 2 [Nepenthes alata]	66.74±6.32
			c182324_g4_i4	aspartic proteinase 2 [Nepenthes alata]	56.22±4.60
			c182324_g4_i5	aspartic proteinase 1 [Nepenthes alata]	58.50±8.41
			c182324_g5_i2	aspartic proteinase 3 [Nepenthes alata]	28.61±0.25
			c182324_g5_i3	aspartic proteinase 3 [Nepenthes alata]	11.49±2.05
			c182324_g5_i4	aspartic proteinase 3 [Nepenthes alata]	21.01±2.95
			c182324_g5_i6	aspartic proteinase 3 [Nepenthes alata]	26.13±0.07
			c182898_g4_i1	PREDICTED: aspartic proteinase nepenthesin-1 [Beta vulgaris subsp. vulgaris]	43.65±3.37
			c288228_g1_i1	aspartic proteinase nepenthesin II [Nepenthes gracilis]	134.53±32.90
			c84170_g1_i1	aspartic proteinase 4 [Nepenthes alata]	13.06±1.02
4	Caseinolytic protease	Protein degradation, regulation of virulence genes in pathogens	c115470_g1_i1	PREDICTED: ATP-dependent Clp protease proteolytic subunit-related protein 1, chloroplastic [Beta vulgaris subsp. vulgaris]	12.13±2.37
			c167754_g1_i2	PREDICTED: ATP-dependent Clp protease proteolytic subunit 4, chloroplastic [Beta vulgaris subsp. vulgaris]	9.79±1.53
			c167754_g1_i3	PREDICTED: ATP-dependent Clp protease proteolytic subunit 4, chloroplastic [Beta vulgaris subsp. vulgaris]	10.74±0.57
			c178317_g5_i1	ATP-dependent Clp protease proteolytic subunit, partial (chloroplast) [Pereskia sacharosa]	138.23±29.96
			c178410_g8_i2	PREDICTED: ATP-dependent Clp protease proteolytic subunit 2, mitochondrial [Beta vulgaris subsp. vulgaris]	0.17±0.07
			c181949_g4_i1	PREDICTED: ATP-dependent Clp protease proteolytic subunit-related protein 4, chloroplastic [Beta vulgaris subsp. vulgaris]	2.51±0.06
			c181949_g4_i5	PREDICTED: ATP-dependent Clp protease proteolytic subunit-related protein 4, chloroplastic [Beta vulgaris subsp. vulgaris]	2.58±0.03
			c182087_g1_i1	PREDICTED: ATP-dependent Clp protease ATP-binding subunit clpA homolog CD4B, chloroplastic [Beta vulgaris subsp. vulgaris]	28.10±4.08
			c182087_g1_i3	PREDICTED: ATP-dependent Clp protease ATP-binding subunit clpA homolog CD4B, chloroplastic [Beta vulgaris subsp. vulgaris]	27.32±4.10
			c77348_g1_i1	PREDICTED: ATP-dependent Clp protease proteolytic subunit 6, chloroplastic [Beta vulgaris subsp. vulgaris]	6.20±0.88
			c77348_g1_i2	PREDICTED: ATP-dependent Clp protease proteolytic subunit 6, chloroplastic [Beta vulgaris subsp. vulgaris]	9.52±1.73
5	Chitinase	Defence against chitin-containing fungal pathogens	c179346_g13_i1	acidic endochitinase [Nepenthes singalana]	14.58±9.93
			c246705_g1_i1	basic chitinase 2-2 [Nepenthes khasiana]	6.20±2.27
			c81164_g1_i1	basic chitinase 2-1 [Nepenthes khasiana]	40.60±18.45
6	Cysteine endopeptidase	Protein degradation	c113725_g1_i1	papain-like cysteine protease [Fagopyrum esculentum]	66.87±9.71
			c113725_g2_i1	papain-like cysteine protease [Fagopyrum esculentum]	91.91±25.78
			c232303_g1_i1	papain-like cysteine protease [Fagopyrum esculentum]	64.81±0.19
7	Cysteine proteinase	Protein degradation	c171266_g1_i1	PREDICTED: cysteine proteinase RD19a-like [Beta vulgaris subsp. vulgaris]	80.05±17.53
			c171266_g2_i1	PREDICTED: cysteine proteinase RD19a-like [Beta vulgaris subsp. vulgaris]	82.94±11.68
8	Endonuclease	Cleave polynucleotide chain	c181282_g27_i19	PREDICTED: endonuclease III homolog 1, chloroplastic [Beta vulgaris subsp. vulgaris]	0.90±0.18
9	Esterase	Hydrolysis of esters into alcohol and acid	c133352_g1_i1	PREDICTED: GDSL esterase/lipase At5g22810 [Beta vulgaris subsp. vulgaris]	18.06±2.62
			c160903_g1_i1	PREDICTED: GDSL esterase/lipase At5g33370 [Beta vulgaris subsp. vulgaris]	32.37±5.62
			c160903_g2_i1	PREDICTED: GDSL esterase/lipase At5g33370 [Beta vulgaris subsp. vulgaris]	723.91±209.58
			c162126_g1_i1	PREDICTED: GDSL esterase/lipase At1g29670-like [Beta vulgaris subsp. vulgaris]	10.19±0.20
			c162126_g1_i2	PREDICTED: GDSL esterase/lipase At1g29670-like [Beta vulgaris subsp. vulgaris]	9.68±0.01
			c162126_g1_i3	PREDICTED: GDSL esterase/lipase At1g29670-like [Beta vulgaris subsp. vulgaris]	7.02±0.05
			c162126_g1_i4	PREDICTED: GDSL esterase/lipase At1g29670-like [Beta vulgaris subsp. vulgaris]	10.97±0.12
			c165979_g1_i1	PREDICTED: GDSL esterase/lipase 7-like [Beta vulgaris subsp. vulgaris]	0.09±0.12
			c165979_g1_i3	PREDICTED: GDSL esterase/lipase 7-like [Beta vulgaris subsp. vulgaris]	0.04±0.06
			c165979_g1_i6	PREDICTED: GDSL esterase/lipase 7-like [Beta vulgaris subsp. vulgaris]	0.13±0.05
			c165979_g1_i7	PREDICTED: GDSL esterase/lipase 7-like [Beta vulgaris subsp. vulgaris]	0.11±0.01
			c166373_g1_i2	PREDICTED: GDSL esterase/lipase At1g29670-like [Beta vulgaris subsp. vulgaris]	5.81±0.46
			c166373_g4_i1	PREDICTED: GDSL esterase/lipase At1g29670-like [Beta vulgaris subsp. vulgaris]	3.24±0.96
			c167252_g1_i2	PREDICTED: GDSL esterase/lipase CPRD49 [Beta vulgaris subsp. vulgaris]	11.44±2.66
			c167252_g1_i3	PREDICTED: GDSL esterase/lipase CPRD49 [Beta vulgaris subsp. vulgaris]	25.50±4.89
			c167252_g1_i4	PREDICTED: GDSL esterase/lipase CPRD49 [Beta vulgaris subsp. vulgaris]	22.72±4.27
			c167252_g1_i5	PREDICTED: GDSL esterase/lipase CPRD49 [Beta vulgaris subsp. vulgaris]	12.74±2.94
			c171815_g3_i1	PREDICTED: GDSL esterase/lipase EXL3-like [Beta vulgaris subsp. vulgaris]	58.49±17.16
			c171815_g3_i2	PREDICTED: GDSL esterase/lipase EXL3-like [Beta vulgaris subsp. vulgaris]	57.51±16.79
			c171815_g4_i1	PREDICTED: GDSL esterase/lipase EXL3-like [Beta vulgaris subsp. vulgaris]	166.52±29.95
			c171815_g5_i1	PREDICTED: GDSL esterase/lipase EXL3-like [Beta vulgaris subsp. vulgaris]	45.92±10.52
			c175148_g8_i2	PREDICTED: glycerophosphodiester phosphodiesterase GDPD6-like [Beta vulgaris subsp. vulgaris]	9.93±1.63
			c175148_g8_i3	PREDICTED: glycerophosphodiester phosphodiesterase GDPD6-like [Beta vulgaris subsp. vulgaris]	9.64±1.62
			c175345_g1_i2	PREDICTED: probable carboxylesterase 18 [Beta vulgaris subsp. vulgaris]	11.32±4.86
			c175728_g25_i1	PREDICTED: probable pectinesterase 67 [Beta vulgaris subsp. vulgaris]	0.10±0.03
			c175961_g21_i1	PREDICTED: GDSL esterase/lipase At4g18970-like [Beta vulgaris subsp. vulgaris]	0.19±0.01
			c175961_g21_i2	PREDICTED: GDSL esterase/lipase At4g18970-like [Beta vulgaris subsp. vulgaris]	0.21±0.01
			c176643_g4_i2	PREDICTED: probable carboxylesterase 2 [Beta vulgaris subsp. vulgaris]	9.95±0.12
			c176784_g1_i1	PREDICTED: palmitoyl-acyl carrier protein thioesterase, chloroplastic [Beta vulgaris subsp. vulgaris]	28.86±0.48
			c176784_g2_i1	PREDICTED: palmitoyl-acyl carrier protein thioesterase, chloroplastic [Beta vulgaris subsp. vulgaris]	21.46±1.93
			c176784_g2_i2	PREDICTED: palmitoyl-acyl carrier protein thioesterase, chloroplastic [Beta vulgaris subsp. vulgaris]	12.04±1.00
			c176784_g2_i3	PREDICTED: palmitoyl-acyl carrier protein thioesterase, chloroplastic [Beta vulgaris subsp. vulgaris]	21.44±1.68
			c176784_g2_i4	PREDICTED: palmitoyl-acyl carrier protein thioesterase, chloroplastic [Beta vulgaris subsp. vulgaris]	22.33±2.13
			c177442_g2_i1	PREDICTED: GDSL esterase/lipase At1g74460 [Beta vulgaris subsp. vulgaris]	5.00±0.29
			c177442_g2_i3	PREDICTED: GDSL esterase/lipase At1g74460 [Beta vulgaris subsp. vulgaris]	4.80±0.29
			c180249_g5_i2	PREDICTED: oleoyl-acyl carrier protein thioesterase 1, chloroplastic [Beta vulgaris subsp. vulgaris]	2.58±0.81
			c180408_g31_i1	esterase/lipase/thioesterase family protein [Rheum australe]	0.53±0.20
			c180763_g5_i2	PREDICTED: palmitoyl-acyl carrier protein thioesterase, chloroplastic [Beta vulgaris subsp. vulgaris]	0.10±0.02
			c182038_g6_i1	PREDICTED: glycerophosphodiester phosphodiesterase GDPDL7-like [Beta vulgaris subsp. vulgaris]	0.63±0.03
			c182058_g1_i10	PREDICTED: probable esterase D14L isoform X1 [Beta vulgaris subsp. vulgaris]	4.47±1.14
			c183049_g7_i1	PREDICTED: GDSL esterase/lipase At3g26430-like [Beta vulgaris subsp. vulgaris]	0.08±0.01
			c183049_g7_i2	PREDICTED: GDSL esterase/lipase At3g26430-like [Beta vulgaris subsp. vulgaris]	0.09±0.06
			c183726_g8_i10	PREDICTED: GDSL esterase/lipase EXL3-like [Beta vulgaris subsp. vulgaris]	4.21±1.43
			c183726_g8_i13	PREDICTED: GDSL esterase/lipase EXL3-like [Beta vulgaris subsp. vulgaris]	3.62±1.21
			c183726_g8_i4	PREDICTED: GDSL esterase/lipase EXL3-like [Beta vulgaris subsp. vulgaris]	4.98±1.66
			c183726_g8_i6	PREDICTED: GDSL esterase/lipase EXL3-like [Beta vulgaris subsp. vulgaris]	3.79±1.31
			c183726_g8_i7	PREDICTED: GDSL esterase/lipase EXL3-like [Beta vulgaris subsp. vulgaris]	3.76±1.27
			c183726_g8_i8	PREDICTED: GDSL esterase/lipase EXL3-like [Beta vulgaris subsp. vulgaris]	4.22±1.45
			c183726_g8_i9	PREDICTED: GDSL esterase/lipase EXL3-like [Beta vulgaris subsp. vulgaris]	6.46±1.04
			c184219_g5_i1	PREDICTED: palmitoyl-acyl carrier protein thioesterase, chloroplastic [Beta vulgaris subsp. vulgaris]	48.30±1.46
			c184219_g5_i10	PREDICTED: palmitoyl-acyl carrier protein thioesterase, chloroplastic [Beta vulgaris subsp. vulgaris]	38.21±3.21
			c184219_g5_i4	PREDICTED: palmitoyl-acyl carrier protein thioesterase, chloroplastic [Beta vulgaris subsp. vulgaris]	38.25±3.16
			c184219_g5_i5	PREDICTED: palmitoyl-acyl carrier protein thioesterase, chloroplastic [Beta vulgaris subsp. vulgaris]	30.77±1.92
			c184219_g5_i6	PREDICTED: palmitoyl-acyl carrier protein thioesterase, chloroplastic [Beta vulgaris subsp. vulgaris]	37.38±0.54
			c184219_g5_i9	PREDICTED: palmitoyl-acyl carrier protein thioesterase, chloroplastic [Beta vulgaris subsp. vulgaris]	29.67±0.39
			c184989_g1_i1	PREDICTED: GDSL esterase/lipase At2g42990-like [Beta vulgaris subsp. vulgaris]	110.09±8.62
			c281363_g1_i1	PREDICTED: probable carboxylesterase 8 isoform X1 [Beta vulgaris subsp. vulgaris]	9.70±5.18
			c283556_g2_i1	PREDICTED: GDSL esterase/lipase At4g28780-like [Beta vulgaris subsp. vulgaris]	30.10±4.26
			c6492_g1_i1	PREDICTED: ectonucleotide pyrophosphatase/phosphodiesterase family member 3-like [Beta vulgaris subsp. vulgaris]	8.02±0.36
10	Galactosidase	Hydrolysis of galactosides	c178489_g2_i13	PREDICTED: putative beta-galactosidase [Beta vulgaris subsp. vulgaris]	15.86±6.21
			c178639_g2_i1	PREDICTED: beta-galactosidase 1 [Beta vulgaris subsp. vulgaris]	8.35±1.03
			c178639_g2_i3	PREDICTED: beta-galactosidase 1 [Beta vulgaris subsp. vulgaris]	9.17±1.77
			c178639_g2_i4	PREDICTED: beta-galactosidase 1 [Beta vulgaris subsp. vulgaris]	8.63±0.21
			c178639_g2_i5	PREDICTED: beta-galactosidase 1 [Beta vulgaris subsp. vulgaris]	7.78±0.08
			c179252_g6_i1	alkaline alpha galactosidase [Tetragonia tetragonioides]	38.41±7.46
			c179252_g6_i2	alkaline alpha galactosidase [Tetragonia tetragonioides]	139.77±43.43
			c179252_g6_i4	alkaline alpha galactosidase [Tetragonia tetragonioides]	90.24±24.28
			c181696_g11_i1	PREDICTED: beta-galactosidase 14-like [Beta vulgaris subsp. vulgaris]	0.08±0.00
			c181696_g11_i2	PREDICTED: beta-galactosidase 13-like [Beta vulgaris subsp. vulgaris]	0.12±0.02
			c183823_g5_i1	PREDICTED: beta-galactosidase 8 [Beta vulgaris subsp. vulgaris]	16.99±1.70
			c183823_g5_i2	PREDICTED: beta-galactosidase 8 [Beta vulgaris subsp. vulgaris]	19.23±2.86
			c183823_g5_i4	PREDICTED: beta-galactosidase 8 [Beta vulgaris subsp. vulgaris]	15.46±1.60
			c183823_g5_i6	PREDICTED: beta-galactosidase 8 [Beta vulgaris subsp. vulgaris]	11.92±0.23
			c183823_g5_i7	PREDICTED: beta-galactosidase 8 [Beta vulgaris subsp. vulgaris]	15.91±1.47
			c281178_g1_i1	PREDICTED: alpha-galactosidase [Beta vulgaris subsp. vulgaris]	12.16±0.49
11	Glucanase	Antifungal activity	c136037_g1_i3	PREDICTED: endoglucanase 11-like [Beta vulgaris subsp. vulgaris]	0.57±0.19
			c173686_g1_i1	glucanase [Nepenthes khasiana]	12.32±2.12
			c173686_g1_i3	glucanase [Nepenthes khasiana]	13.17±2.83
			c175923_g3_i1	PREDICTED: endoglucanase 8-like [Beta vulgaris subsp. vulgaris]	0.12±0.03
			c175923_g3_i2	PREDICTED: endoglucanase 8-like [Beta vulgaris subsp. vulgaris]	1.00±0.17
			c175923_g3_i3	PREDICTED: endoglucanase 8-like [Beta vulgaris subsp. vulgaris]	0.36±0.29
			c175923_g3_i7	PREDICTED: endoglucanase 8-like [Beta vulgaris subsp. vulgaris]	1.15±0.30
			c178996_g10_i1	endoglucanase, partial [Silene latifolia]	29.60±5.09
			c178996_g12_i1	endoglucanase, partial [Silene latifolia]	16.18±2.91
			c178996_g12_i2	endoglucanase, partial [Silene latifolia]	26.40±4.80
			c182083_g16_i2	PREDICTED: endoglucanase 17 [Beta vulgaris subsp. vulgaris]	4.02±0.45
			c184747_g2_i6	PREDICTED: endo-1,3;1,4-beta-D-glucanase [Beta vulgaris subsp. vulgaris]	10.55±0.32
			c184747_g2_i8	PREDICTED: endo-1,3;1,4-beta-D-glucanase [Beta vulgaris subsp. vulgaris]	10.80±0.38
			c84677_g1_i1	PREDICTED: endo-1,3;1,4-beta-D-glucanase [Beta vulgaris subsp. vulgaris]	10.74±0.10
12	Glucosidase	Hydrolysis of complex carbohydrates such as starch and glycogen	c134484_g2_i1	beta-glucosidase [Polygonum tinctorium]	1.39±0.06
			c162762_g2_i1	PREDICTED: glucan endo-1,3-beta-glucosidase 8-like [Beta vulgaris subsp. vulgaris]	6.00±1.13
			c162762_g2_i2	PREDICTED: glucan endo-1,3-beta-glucosidase 8-like [Beta vulgaris subsp. vulgaris]	5.60±0.58
			c168369_g5_i4	PREDICTED: lysosomal beta glucosidase-like [Beta vulgaris subsp. vulgaris]	0.46±0.09
			c171874_g1_i2	PREDICTED: beta-glucosidase 42 isoform X2 [Beta vulgaris subsp. vulgaris]	4.75±0.12
			c171874_g1_i4	PREDICTED: beta-glucosidase 42 isoform X1 [Beta vulgaris subsp. vulgaris]	4.99±0.06
			c171874_g1_i5	PREDICTED: beta-glucosidase 42 isoform X2 [Beta vulgaris subsp. vulgaris]	4.96±0.15
			c171874_g1_i6	PREDICTED: beta-glucosidase 42 isoform X1 [Beta vulgaris subsp. vulgaris]	7.79±0.01
			c173941_g1_i1	PREDICTED: beta-glucosidase 11-like [Beta vulgaris subsp. vulgaris]	16.01±0.89
			c175666_g3_i3	alpha-glucosidase [Beta vulgaris]	2.51±0.33
			c175666_g3_i6	PREDICTED: alpha-glucosidase-like [Beta vulgaris subsp. vulgaris]	13.53±2.69
			c175666_g3_i8	PREDICTED: alpha-glucosidase-like [Beta vulgaris subsp. vulgaris]	13.85±3.13
			c179152_g16_i1	PREDICTED: neutral alpha-glucosidase C [Beta vulgaris subsp. vulgaris]	17.71±1.69
			c179152_g16_i2	PREDICTED: neutral alpha-glucosidase C [Beta vulgaris subsp. vulgaris]	24.15±0.31
			c179152_g16_i4	PREDICTED: neutral alpha-glucosidase C [Beta vulgaris subsp. vulgaris]	26.26±1.34
			c179152_g16_i5	PREDICTED: neutral alpha-glucosidase C [Beta vulgaris subsp. vulgaris]	28.77±1.43
			c179454_g8_i2	PREDICTED: alpha-glucosidase-like [Beta vulgaris subsp. vulgaris]	1.24±0.72
			c179454_g8_i3	PREDICTED: alpha-glucosidase-like [Beta vulgaris subsp. vulgaris]	1.16±0.47
			c179454_g8_i4	PREDICTED: alpha-glucosidase-like [Beta vulgaris subsp. vulgaris]	1.19±0.47
			c179454_g8_i6	PREDICTED: alpha-glucosidase-like [Beta vulgaris subsp. vulgaris]	1.14±0.50
			c179454_g8_i9	PREDICTED: alpha-glucosidase-like [Beta vulgaris subsp. vulgaris]	0.86±0.19
			c182587_g1_i4	PREDICTED: glucan endo-1,3-beta-glucosidase 3 isoform X1 [Beta vulgaris subsp. vulgaris]	1.27±0.30
			c182587_g1_i5	PREDICTED: glucan endo-1,3-beta-glucosidase 2-like [Beta vulgaris subsp. vulgaris]	1.18±0.25
			c182587_g1_i7	PREDICTED: glucan endo-1,3-beta-glucosidase 2-like [Beta vulgaris subsp. vulgaris]	1.05±0.15
			c182752_g22_i5	PREDICTED: alpha-glucosidase-like [Beta vulgaris subsp. vulgaris]	0.66±0.36
			c182752_g22_i6	PREDICTED: alpha-glucosidase-like [Beta vulgaris subsp. vulgaris]	0.70±0.32
			c182752_g22_i7	PREDICTED: alpha-glucosidase-like [Beta vulgaris subsp. vulgaris]	1.46±0.63
			c183961_g3_i2	PREDICTED: beta-fructofuranosidase, soluble isoenzyme I-like [Beta vulgaris subsp. vulgaris]	4.78±0.13
			c184794_g6_i14	PREDICTED: mannosyl-oligosaccharide glucosidase GCS1-like isoform X1 [Beta vulgaris subsp. vulgaris]	2.09±0.10
			c184794_g6_i17	PREDICTED: mannosyl-oligosaccharide glucosidase GCS1-like isoform X1 [Beta vulgaris subsp. vulgaris]	2.24±0.16
			c184794_g6_i2	PREDICTED: mannosyl-oligosaccharide glucosidase GCS1-like isoform X1 [Beta vulgaris subsp. vulgaris]	2.14±0.17
			c184794_g6_i7	PREDICTED: mannosyl-oligosaccharide glucosidase GCS1-like isoform X1 [Beta vulgaris subsp. vulgaris]	2.17±0.16
			c187940_g1_i1	PREDICTED: probable glucan endo-1,3-beta-glucosidase A6 [Beta vulgaris subsp. vulgaris]	0.84±0.20
			c60944_g1_i1	PREDICTED: beta-glucosidase 11-like [Beta vulgaris subsp. vulgaris]	5.38±1.79
			c91701_g1_i1	PREDICTED: glucan endo-1,3-beta-glucosidase 14 isoform X1 [Beta vulgaris subsp. vulgaris]	2.45±0.63
13	Lipase	Lipid hydrolysis	c138417_g1_i1	PREDICTED: triacylglycerol lipase 1 [Beta vulgaris subsp. vulgaris]	4.79±0.12
			c138417_g1_i2	PREDICTED: triacylglycerol lipase 1 [Beta vulgaris subsp. vulgaris]	4.62±0.12
			c138417_g1_i3	PREDICTED: triacylglycerol lipase 1 [Beta vulgaris subsp. vulgaris]	4.37±0.27
			c138417_g1_i4	PREDICTED: triacylglycerol lipase 1 [Beta vulgaris subsp. vulgaris]	5.01±0.22
			c162611_g1_i1	PREDICTED: phospholipase D alpha 1-like [Beta vulgaris subsp. vulgaris]	29.24±5.81
			c166068_g2_i3	PREDICTED: non-specific phospholipase C4-like [Beta vulgaris subsp. vulgaris]	8.46±2.22
			c173509_g3_i4	PREDICTED: phospholipase D gamma 1 [Beta vulgaris subsp. vulgaris]	1.16±0.09
			c175704_g3_i2	putative phospholipase A2 [Dianthus caryophyllus]	6.88±1.12
			c179007_g2_i1	PREDICTED: phospholipase SGR2 isoform X2 [Beta vulgaris subsp. vulgaris]	3.44±0.13
			c179007_g2_i3	PREDICTED: phospholipase SGR2 isoform X2 [Beta vulgaris subsp. vulgaris]	3.30±0.04
			c179007_g2_i4	PREDICTED: phospholipase SGR2 isoform X2 [Beta vulgaris subsp. vulgaris]	3.46±0.06
			c179179_g5_i10	PREDICTED: phospholipase D delta [Beta vulgaris subsp. vulgaris]	4.89±0.10
			c179179_g5_i14	PREDICTED: phospholipase D delta [Beta vulgaris subsp. vulgaris]	3.41±0.05
			c179179_g5_i15	PREDICTED: phospholipase D delta [Beta vulgaris subsp. vulgaris]	5.32±0.10
			c179179_g5_i3	PREDICTED: phospholipase D delta [Beta vulgaris subsp. vulgaris]	1.89±0.28
			c179179_g5_i7	PREDICTED: phospholipase D delta [Beta vulgaris subsp. vulgaris]	3.74±0.01
			c179179_g5_i9	PREDICTED: phospholipase D delta [Beta vulgaris subsp. vulgaris]	1.92±0.31
			c181006_g9_i1	PREDICTED: phosphoinositide phospholipase C 2 [Beta vulgaris subsp. vulgaris]	19.06±0.26
			c181006_g9_i2	PREDICTED: phosphoinositide phospholipase C 2 [Beta vulgaris subsp. vulgaris]	19.64±0.38
			c181391_g18_i1	PREDICTED: gastric triacylglycerol lipase isoform X2 [Beta vulgaris subsp. vulgaris]	7.40±0.04
			c181391_g18_i2	PREDICTED: lipase 3 isoform X1 [Beta vulgaris subsp. vulgaris]	8.13±0.07
14	Lipid transfer protein	Shuttling of phospholipids	c127460_g1_i1	PREDICTED: non-specific lipid-transfer protein 1-like [Beta vulgaris subsp. vulgaris]	8.38±3.67
			c148936_g1_i1	PREDICTED: non-specific lipid-transfer protein-like [Beta vulgaris subsp. vulgaris]	39.62±18.53
			c151863_g1_i2	PREDICTED: non-specific lipid-transfer protein-like protein At2g13820 [Beta vulgaris subsp. vulgaris]	9.09±1.38
			c168747_g2_i1	PREDICTED: non-specific lipid-transfer protein-like protein At2g13820 [Beta vulgaris subsp. vulgaris]	23.92±4.31
			c168747_g2_i2	PREDICTED: non-specific lipid-transfer protein-like protein At2g13820 [Beta vulgaris subsp. vulgaris]	7.27±1.61
			c148169_g1_i1	Lipid transfer protein 2 [Tamarix hispida]	80.62±13.18
			c148169_g1_i2	Lipid transfer protein 2 [Tamarix hispida]	117.22±18.63
			c239758_g1_i1	Lipid transfer protein 2 [Tamarix hispida]	63.42±16.95
			c62032_g1_i1	Lipid transfer protein 2 [Tamarix hispida]	694.59±120.39
15	Peroxidase	Hydrogen peroxide detoxification, auxin catabolism and lignin biosynthesis and degradation, response to environmental stresses such as wounding, pathogen attack and oxidative stress	c113687_g1_i1	glutathione peroxidase [Rheum australe]	47.64±1.26
			c113687_g1_i2	glutathione peroxidase [Rheum australe]	41.67±1.00
			c133621_g1_i1	PREDICTED: peroxidase P7-like [Beta vulgaris subsp. vulgaris]	87.16±14.87
			c133621_g1_i2	PREDICTED: peroxidase P7-like [Beta vulgaris subsp. vulgaris]	64.28±8.17
			c133621_g1_i3	PREDICTED: peroxidase P7-like [Beta vulgaris subsp. vulgaris]	47.66±7.01
			c145928_g1_i1	PREDICTED: peroxidase 42 [Beta vulgaris subsp. vulgaris]	362.78±18.38
			c145928_g1_i2	PREDICTED: peroxidase 42 [Beta vulgaris subsp. vulgaris]	472.33±45.97
			c150679_g1_i1	putative peroxidase [Nepenthes alata]	3.85±1.17
			c166824_g2_i1	peroxisomal ascorbate peroxidase [Beta vulgaris]	5.58±0.14
			c168286_g2_i2	PREDICTED: peroxidase 72-like [Beta vulgaris subsp. vulgaris]	26.80±3.16
			c174962_g2_i1	POD1 protein, partial [Tamarix hispida]	122.52±5.63
			c175626_g4_i7	peroxidase [Tamarix hispida]	16.92±2.54
			c176417_g5_i1	PREDICTED: L-ascorbate peroxidase, cytosolic [Beta vulgaris subsp. vulgaris]	127.79±29.04
			c176417_g5_i10	PREDICTED: L-ascorbate peroxidase, cytosolic [Beta vulgaris subsp. vulgaris]	127.14±28.91
			c176417_g5_i11	cytosolic ascorbate peroxidase [Tamarix hispida]	189.83±40.17
			c176417_g5_i3	PREDICTED: L-ascorbate peroxidase, cytosolic [Beta vulgaris subsp. vulgaris]	181.33±38.16
			c176417_g5_i4	PREDICTED: L-ascorbate peroxidase, cytosolic [Beta vulgaris subsp. vulgaris]	328.59±68.30
			c176417_g5_i5	cytosolic ascorbate peroxidase [Tamarix hispida]	266.86±54.75
			c176417_g5_i7	peroxisomal ascorbate peroxidase [Tamarix hispida]	94.03±20.63
			c176417_g5_i8	cytosolic ascorbate peroxidase [Tamarix hispida]	246.90±50.09
			c176417_g5_i9	cytosolic ascorbate peroxidase [Tamarix hispida]	56.98±13.31
			c179875_g5_i1	PREDICTED: cationic peroxidase 1-like [Beta vulgaris subsp. vulgaris]	22.51±0.90
			c179875_g5_i3	putative peroxidase [Nepenthes alata]	80.28±5.77
			c180241_g8_i3	ascorbate peroxidase [Rheum australe]	0.75±0.03
			c180241_g8_i9	ascorbate peroxidase [Rheum australe]	0.77±0.07
			c183537_g9_i1	PREDICTED: peroxidase P7-like [Beta vulgaris subsp. vulgaris]	98.80±25.56
			c183968_g4_i4	PREDICTED: peroxidase 27-like [Beta vulgaris subsp. vulgaris]	0.60±0.03
			c183968_g4_i5	PREDICTED: peroxidase 27-like [Beta vulgaris subsp. vulgaris]	0.56±0.11
			c183968_g4_i6	PREDICTED: peroxidase 27-like [Beta vulgaris subsp. vulgaris]	0.59±0.11
			c183968_g4_i7	PREDICTED: peroxidase 27-like [Beta vulgaris subsp. vulgaris]	0.59±0.11
			c183968_g4_i9	PREDICTED: peroxidase 27-like [Beta vulgaris subsp. vulgaris]	0.53±0.10
			c184177_g1_i1	PREDICTED: peroxidase 6-like [Beta vulgaris subsp. vulgaris]	1.31±0.59
			c184177_g1_i3	PREDICTED: peroxidase 6-like [Beta vulgaris subsp. vulgaris]	0.28±0.07
			c232526_g1_i1	PREDICTED: probable phospholipid hydroperoxide glutathione peroxidase [Beta vulgaris subsp. vulgaris]	5.90±1.38
			c281451_g1_i1	glutathione peroxidase [Rheum australe]	14.28±0.32
16	Polyketide synthase	Biosynthesis of secondary metabolites, one of which includes naphthoquinones, a known antifungal agent	c129525_g1_i1	type III polyketide synthase [Drosophyllum lusitanicum]	1.51±0.67
			c129525_g2_i1	type III polyketide synthase [Drosophyllum lusitanicum]	1.02±0.57
			c129525_g3_i1	type III polyketide synthase [Drosophyllum lusitanicum]	1.06±0.32
			c176760_g7_i3	type III polyketide synthase [Drosophyllum lusitanicum]	24.18±0.28
			c178712_g2_i3	type III polyketide synthase [Drosophyllum lusitanicum]	3.08±4.35
17	Protein phosphatase	Removal of phosphate group	c153642_g1_i1	PREDICTED: serine/threonine-protein phosphatase PP1 isozyme 4 [Beta vulgaris subsp. vulgaris]	1.45±0.18
			c153642_g1_i2	PREDICTED: serine/threonine-protein phosphatase PP1 isozyme 4 [Beta vulgaris subsp. vulgaris]	1.74±0.04
			c158480_g1_i1	PREDICTED: protein phosphatase 2C 37 [Beta vulgaris subsp. vulgaris]	11.30±2.04
			c158480_g1_i2	PREDICTED: protein phosphatase 2C 37 [Beta vulgaris subsp. vulgaris]	12.09±2.28
			c158480_g1_i3	PREDICTED: protein phosphatase 2C 37 [Beta vulgaris subsp. vulgaris]	17.13±2.81
			c158480_g1_i4	PREDICTED: protein phosphatase 2C 37 [Beta vulgaris subsp. vulgaris]	15.73±2.55
			c167362_g1_i3	PREDICTED: probable protein phosphatase 2C 59 isoform X2 [Beta vulgaris subsp. vulgaris]	3.69±0.36
			c167837_g1_i1	PREDICTED: protein phosphatase 2C and cyclic nucleotide-binding/kinase domain-containing protein [Beta vulgaris subsp. vulgaris]	6.01±0.73
			c167837_g1_i2	PREDICTED: protein phosphatase 2C and cyclic nucleotide-binding/kinase domain-containing protein [Beta vulgaris subsp. vulgaris]	5.91±0.65
			c167837_g1_i3	PREDICTED: protein phosphatase 2C and cyclic nucleotide-binding/kinase domain-containing protein [Beta vulgaris subsp. vulgaris]	5.38±0.73
			c175500_g2_i3	PREDICTED: probable protein phosphatase 2C 52 [Beta vulgaris subsp. vulgaris]	11.81±2.40
			c175500_g2_i5	PREDICTED: probable protein phosphatase 2C 52 [Beta vulgaris subsp. vulgaris]	9.65±2.00
			c175500_g2_i7	PREDICTED: probable protein phosphatase 2C 52 [Beta vulgaris subsp. vulgaris]	12.02±2.62
			c175500_g2_i8	PREDICTED: probable protein phosphatase 2C 52 [Beta vulgaris subsp. vulgaris]	11.67±2.58
			c176208_g13_i1	PREDICTED: probable protein phosphatase 2C 39 isoform X2 [Beta vulgaris subsp. vulgaris]	10.08±2.69
			c176208_g13_i2	PREDICTED: probable protein phosphatase 2C 39 isoform X2 [Beta vulgaris subsp. vulgaris]	9.19±2.53
			c176573_g1_i10	protein phosphatase-2C [Mesembryanthemum crystallinum]	4.70±0.04
			c176573_g1_i11	protein phosphatase-2C [Mesembryanthemum crystallinum]	4.38±0.31
			c176573_g1_i12	protein phosphatase-2C [Mesembryanthemum crystallinum]	6.13±0.02
			c176573_g1_i2	protein phosphatase-2C [Mesembryanthemum crystallinum]	5.10±0.33
			c176573_g1_i3	protein phosphatase-2C [Mesembryanthemum crystallinum]	3.69±0.32
			c176573_g1_i4	protein phosphatase-2C [Mesembryanthemum crystallinum]	4.09±0.27
			c176573_g1_i6	protein phosphatase-2C [Mesembryanthemum crystallinum]	4.53±0.35
			c176573_g1_i8	protein phosphatase-2C [Mesembryanthemum crystallinum]	5.33±0.13
			c176573_g1_i9	protein phosphatase-2C [Mesembryanthemum crystallinum]	4.65±0.13
			c178154_g17_i7	PREDICTED: probable protein phosphatase 2C 35 [Beta vulgaris subsp. vulgaris]	0.41±0.02
			c178160_g20_i2	PREDICTED: probable protein phosphatase 2C 80 [Beta vulgaris subsp. vulgaris]	4.32±0.48
			c178160_g20_i3	PREDICTED: probable protein phosphatase 2C 80 [Beta vulgaris subsp. vulgaris]	4.13±0.45
			c178160_g20_i5	PREDICTED: probable protein phosphatase 2C 80 [Beta vulgaris subsp. vulgaris]	5.24±0.84
			c178995_g11_i1	PREDICTED: probable protein phosphatase 2C 33 [Beta vulgaris subsp. vulgaris]	6.00±0.73
			c178995_g11_i2	PREDICTED: probable protein phosphatase 2C 33 [Beta vulgaris subsp. vulgaris]	7.05±0.96
			c178995_g9_i3	PREDICTED: probable protein phosphatase 2C 33 [Beta vulgaris subsp. vulgaris]	1.82±0.14
			c179314_g16_i1	PREDICTED: serine/threonine-protein phosphatase PP2A-2 catalytic subunit [Beta vulgaris subsp. vulgaris]	6.90±0.36
			c179797_g41_i3	PREDICTED: protein phosphatase 2C 37 [Beta vulgaris subsp. vulgaris]	1.13±0.95
			c179944_g9_i1	PREDICTED: dual specificity protein phosphatase 12-like [Beta vulgaris subsp. vulgaris]	5.31±0.11
			c181078_g8_i1	PREDICTED: probable protein phosphatase 2C 60 [Beta vulgaris subsp. vulgaris]	6.77±0.92
			c181078_g8_i10	PREDICTED: probable protein phosphatase 2C 60 [Beta vulgaris subsp. vulgaris]	3.75±0.28
			c181078_g8_i6	PREDICTED: probable protein phosphatase 2C 60 [Beta vulgaris subsp. vulgaris]	6.18±0.91
			c181078_g8_i8	PREDICTED: probable protein phosphatase 2C 60 [Beta vulgaris subsp. vulgaris]	6.68±0.98
			c181748_g7_i1	protein phosphatase-2c, partial [Mesembryanthemum crystallinum]	0.37±0.07
			c181748_g7_i3	protein phosphatase-2c, partial [Mesembryanthemum crystallinum]	0.37±0.15
			c181748_g7_i8	protein phosphatase-2c, partial [Mesembryanthemum crystallinum]	0.41±0.08
			c182137_g13_i12	PREDICTED: serine/threonine-protein phosphatase PP2A catalytic subunit [Beta vulgaris subsp. vulgaris]	4.23±1.13
			c182137_g13_i2	PREDICTED: serine/threonine-protein phosphatase PP2A catalytic subunit [Beta vulgaris subsp. vulgaris]	6.24±1.77
			c182646_g12_i3	PREDICTED: dual specificity protein phosphatase PHS1 isoform X2 [Beta vulgaris subsp. vulgaris]	0.53±0.34
			c182646_g12_i4	PREDICTED: dual specificity protein phosphatase PHS1 isoform X2 [Beta vulgaris subsp. vulgaris]	0.67±0.04
			c182646_g12_i7	PREDICTED: dual specificity protein phosphatase PHS1 isoform X2 [Beta vulgaris subsp. vulgaris]	0.63±0.03
			c182646_g12_i9	PREDICTED: dual specificity protein phosphatase PHS1 isoform X2 [Beta vulgaris subsp. vulgaris]	0.66±0.08
			c182843_g13_i1	PREDICTED: putative dual specificity protein phosphatase DSP8 [Beta vulgaris subsp. vulgaris]	3.24±0.04
			c182843_g13_i3	PREDICTED: putative dual specificity protein phosphatase DSP8 [Beta vulgaris subsp. vulgaris]	4.84±0.22
			c182843_g13_i4	PREDICTED: putative dual specificity protein phosphatase DSP8 [Beta vulgaris subsp. vulgaris]	4.62±0.16
			c182843_g13_i5	PREDICTED: putative dual specificity protein phosphatase DSP8 [Beta vulgaris subsp. vulgaris]	3.69±0.05
			c182843_g13_i6	PREDICTED: putative dual specificity protein phosphatase DSP8 [Beta vulgaris subsp. vulgaris]	8.86±0.60
			c183120_g4_i2	PREDICTED: probable protein phosphatase 2C 34 [Beta vulgaris subsp. vulgaris]	2.71±0.52
			c183494_g11_i2	PREDICTED: protein phosphatase 2C 29 [Beta vulgaris subsp. vulgaris]	0.23±0.17
			c183494_g11_i3	PREDICTED: protein phosphatase 2C 29 [Beta vulgaris subsp. vulgaris]	0.25±0.18
			c183494_g13_i1	PREDICTED: protein phosphatase 2C 29 [Beta vulgaris subsp. vulgaris]	0.45±0.00
			c183494_g13_i2	PREDICTED: protein phosphatase 2C 29 [Beta vulgaris subsp. vulgaris]	0.34±0.12
			c185003_g5_i5	PREDICTED: dual specificity protein phosphatase PHS1 isoform X2 [Beta vulgaris subsp. vulgaris]	0.86±0.10
			c185786_g1_i1	PREDICTED: serine/threonine-protein phosphatase PP-X isozyme 2 [Beta vulgaris subsp. vulgaris]	7.76±1.43
			c58508_g1_i1	PREDICTED: putative dual specificity protein phosphatase DSP8 [Beta vulgaris subsp. vulgaris]	3.81±0.04
			c58508_g1_i2	PREDICTED: putative dual specificity protein phosphatase DSP8 [Beta vulgaris subsp. vulgaris]	5.08±0.07
			c82620_g1_i1	PREDICTED: serine/threonine-protein phosphatase PP1 isozyme 4 [Beta vulgaris subsp. vulgaris]	5.58±0.27
			c82620_g1_i2	PREDICTED: serine/threonine-protein phosphatase PP1 isozyme 4 [Beta vulgaris subsp. vulgaris]	5.48±0.30
			c92823_g1_i1	PREDICTED: serine/threonine-protein phosphatase PP1 [Beta vulgaris subsp. vulgaris]	4.76±0.22
			c92823_g1_i2	PREDICTED: serine/threonine-protein phosphatase PP1 [Beta vulgaris subsp. vulgaris]	7.75±0.27
18	Ribonuclease	Catalyzes the degradation of RNA; self-incompatibility cell-cell interactions (S-RNases); senescence and in responses to hormones, phosphate starvation or wounding (S-like RNases)	c181987_g17_i3	PREDICTED: 5'-3' exoribonuclease 3 isoform X2 [Beta vulgaris subsp. vulgaris]	5.93±0.12
			c183211_g13_i2	PREDICTED: oligoribonuclease [Beta vulgaris subsp. vulgaris]	5.59±1.80
			c168281_g1_i1	PREDICTED: serine/threonine-protein kinase/endoribonuclease IRE1a [Beta vulgaris subsp. vulgaris]	5.39±0.02
19	Serine Carboxypeptidase	Hydrolysis of peptide bonds at the C- terminal with serine residues as the active site	c12709_g1_i1	PREDICTED: serine carboxypeptidase-like 50 [Beta vulgaris subsp. vulgaris]	4.72±2.01
			c127404_g2_i1	PREDICTED: serine carboxypeptidase-like [Beta vulgaris subsp. vulgaris]	28.63±7.44
			c127404_g2_i2	PREDICTED: serine carboxypeptidase-like [Beta vulgaris subsp. vulgaris]	31.77±8.34
			c161161_g1_i2	PREDICTED: serine carboxypeptidase-like 45 [Beta vulgaris subsp. vulgaris]	7.80±1.13
			c162790_g1_i1	PREDICTED: serine carboxypeptidase-like 20 [Beta vulgaris subsp. vulgaris]	23.16±10.11
			c162790_g1_i2	PREDICTED: serine carboxypeptidase-like 20 [Beta vulgaris subsp. vulgaris]	17.23±7.83
			c170099_g2_i1	PREDICTED: serine carboxypeptidase-like 42 [Beta vulgaris subsp. vulgaris]	5.93±1.39
			c170099_g2_i2	PREDICTED: serine carboxypeptidase-like 42 [Beta vulgaris subsp. vulgaris]	5.42±1.34
			c170099_g2_i3	PREDICTED: serine carboxypeptidase-like 42 [Beta vulgaris subsp. vulgaris]	5.62±1.22
			c171631_g1_i9	PREDICTED: serine carboxypeptidase-like [Beta vulgaris subsp. vulgaris]	3.10±0.32
			c177568_g6_i2	PREDICTED: serine carboxypeptidase II-2 [Beta vulgaris subsp. vulgaris]	13.90±2.78
			c180192_g1_i1	PREDICTED: serine carboxypeptidase II-3-like [Beta vulgaris subsp. vulgaris]	20.69±0.34
			c180192_g1_i3	PREDICTED: serine carboxypeptidase II-3-like [Beta vulgaris subsp. vulgaris]	24.07±0.12
			c280719_g1_i1	PREDICTED: serine carboxypeptidase-like 18 [Beta vulgaris subsp. vulgaris]	7.91±1.16
			c57259_g1_i1	PREDICTED: serine carboxypeptidase-like [Beta vulgaris subsp. vulgaris]	47.48±9.24
20	Thaumatin-like protein	Anifungal activity	c164265_g1_i1	pathogenesis-related protein [Tamarix hispida]	2.80±2.62
			c179336_g27_i2	pathogenesis-related protein [Tamarix hispida]	9.86±6.79
			c33792_g1_i1	PREDICTED: pathogenesis-related protein 1A-like [Beta vulgaris subsp. vulgaris]	0.26±0.24
			c81404_g1_i1	pathogen-related protein 1 [Nepenthes mirabilis]	55.40±1.71
21	Xylosidase	Xylan catabolism	c150005_g2_i1	PREDICTED: probable beta-D-xylosidase 2 [Beta vulgaris subsp. vulgaris]	9.88±4.48
			c150005_g2_i3	PREDICTED: probable beta-D-xylosidase 2 [Beta vulgaris subsp. vulgaris]	10.29±4.63
			c158419_g1_i2	PREDICTED: beta-xylosidase/alpha-L-arabinofuranosidase 2-like [Beta vulgaris subsp. vulgaris]	16.60±4.47
			c158419_g1_i3	PREDICTED: beta-xylosidase/alpha-L-arabinofuranosidase 2-like [Beta vulgaris subsp. vulgaris]	26.31±1.35
			c179766_g28_i1	PREDICTED: probable beta-D-xylosidase 7 [Beta vulgaris subsp. vulgaris]	3.68±0.21
			c179766_g28_i2	PREDICTED: probable beta-D-xylosidase 7 [Beta vulgaris subsp. vulgaris]	6.07±0.09
* Expression values of the corresponding transcripts at stage 5 of N. Khasiana leaf development, in which pitcher remains closed (Please see Figure S11); FPKM values represent mean±SD.
