# Supplementary material for: Pitchers of Nepenthes khasiana express several digestive-enzyme encoding genes, harbor mostly fungi and probably evolved through changes in the expression of leaf polarity genes
Source: BMC Plant Biol. 2020 Nov 17;20:524. doi: 10.1186/s12870-020-02663-2 (PMC7672872; doi:10.1186/s12870-020-02663-2)
Supplement: Supplementary file 4 — Additional file 4: Table S6. List of transcripts of bacterial origin. [file 12870_2020_2663_MOESM4_ESM.xlsx]

## Sheet: Sheet1
Table S6. List of transcripts of bacterial origin
Sl No.	Genus/Species	Description	Transcript ID	BLAST	Transcript abundance (FPKM)*
					Leaf base	Tendril	Digestive zone	Waxy zone	Lid
1	Acetobacter orleanensis	non-motile gram-negative bacterium found naturally in high sugar environments	TRINITY_DN62552_c3_g1_i12	hypothetical protein Abol_046_003 [Acetobacter orleanensis JCM 7639]	13.05±9.86	0.36±0.19	7.35±10.28	6.42±4.16	0.98±1.38
2	Acholeplasma axanthum	non-motile, non spore forming sterol-nonrequiring mycoplasma bacterium	TRINITY_DN48148_c0_g1_i1	hypothetical protein [Acholeplasma axanthum]	85.18±77.72	1.55±1.94	30.45±14.58	135.78±117.32	7.28±2.16
			TRINITY_DN62608_c3_g3_i1	hypothetical protein [Acholeplasma axanthum]	50.67±71.41	0.34±0.48	8.29±11.72	36.26±38.81	2.54±3.59
3	Acinetobacter	non-motile aerobe commonly found in soil; some species can cause infection in humans	TRINITY_DN60002_c0_g1_i1	hypothetical protein [Acinetobacter junii]	0.05±0.07	0.00±0.00	0.13±0.18	1.44±2.04	0.04±0.06
			TRINITY_DN60124_c0_g1_i1	MULTISPECIES: IS30 family transposase [Acinetobacter]	0.41±0.57	0.00±0.00	0.47±0.49	2.07±1.94	0.05±0.07
			TRINITY_DN61283_c1_g1_i1	hypothetical protein F947_00014, partial [Acinetobacter towneri DSM 14962 = CIP 107472]	21.47±12.77	0.56±0.79	9.76±3.31	62.24±34.37	2.32±0.82
			TRINITY_DN61283_c1_g3_i2	hypothetical protein F947_00014, partial [Acinetobacter towneri DSM 14962 = CIP 107472]	17.31±18.82	0.33±0.46	5.53±2.84	45.56±30.01	2.69±0.81
			TRINITY_DN61490_c2_g3_i1	hypothetical protein [Acinetobacter baumannii]	61.31±69.89	0.40±0.56	8.41±3.90	95.73±107.33	3.38±2.45
			TRINITY_DN61927_c3_g3_i13	cell wall-associated hydrolase domain protein, partial [Acinetobacter baumannii 993520]	48.13±18.10	1.06±1.49	30.97±21.65	66.24±16.91	3.55±1.26
			TRINITY_DN62741_c6_g11_i4	hypothetical protein F947_00014, partial [Acinetobacter towneri DSM 14962 = CIP 107472]	43.48±56.30	0.29±0.41	5.65±2.16	61.59±69.70	0.30±0.43
			TRINITY_DN62741_c6_g11_i5	hypothetical protein F947_00014, partial [Acinetobacter towneri DSM 14962 = CIP 107472]	44.16±55.34	0.10±0.14	4.84±3.31	62.93±67.80	0.55±0.07
			TRINITY_DN62741_c6_g12_i1	hypothetical protein F947_00014, partial [Acinetobacter towneri DSM 14962 = CIP 107472]	63.32±77.80	0.28±0.40	16.49±22.04	5.99±4.89	0.77±1.08
4	Actinomyces	non-motile anaerobe showing fungal-like branching, causative agents of oral infections	TRINITY_DN158623_c0_g1_i1	Hsp20/alpha crystallin family protein [Actinomyces provencensis]	0.00±0.00	0.00±0.00	0.00±0.00	0.94±1.34	0.00±0.00
			TRINITY_DN62449_c2_g1_i1	\Hypothetical protein AAM4_1577, partial [Actinomyces succiniciruminis]\""	19.78±26.42	0.00±0.00	0.21±0.30	14.64±18.90	9.43±13.33
			TRINITY_DN66874_c0_g1_i1	DNA methyltransferase [Actinomyces nasicola]	0.00±0.00	0.00±0.00	0.00±0.00	1.11±1.58	0.00±0.00
5	Actinophytocola xinjiangensis	non-motile aerobe found in soil	TRINITY_DN62565_c0_g1_i1	hypothetical protein [Actinophytocola xinjiangensis]	0.00±0.00	0.00±0.00	0.00±0.00	1.81±2.56	0.00±0.00
6	Actinotalea ferrariae	non-motile aerobe isolated from iron mining powder	TRINITY_DN4582_c0_g1_i1	hypothetical protein [Actinotalea ferrariae]	0.00±0.00	0.00±0.00	0.00±0.00	1.09±1.54	0.00±0.00
7	Aeromonas	facultative anaerobe found in fresh and brackish water	TRINITY_DN58241_c0_g1_i1	transposase [Aeromonas sp. HZM]	0.03±0.04	0.00±0.00	0.01±0.01	1.15±1.62	0.00±0.00
			TRINITY_DN89056_c0_g1_i1	hypothetical protein [Aeromonas salmonicida]	0.00±0.00	0.00±0.00	0.00±0.00	1.00±1.41	0.00±0.00
8	Agrococcus lahaulensis	lemon-yellow-pigmented actinobacterium found in soil	TRINITY_DN49567_c0_g1_i1	restriction endonuclease [Agrococcus lahaulensis]	0.00±0.00	0.00±0.00	0.00±0.00	0.96±1.36	0.00±0.00
9	Anaerococcus tetradius	non-motile anaerobic Gram-positive pathogenic bacterium	TRINITY_DN58316_c0_g3_i1	hypothetical protein HMPREF0077_1527 [Anaerococcus tetradius ATCC 35098]	26.47±36.87	0.00±0.00	0.33±0.26	3.84±5.13	0.08±0.11
10	Anoxybacillus sp.	spore-forming bacterium found in geothermal springs, manure and milk processing plants	TRINITY_DN62588_c2_g1_i1	hypothetical protein LR68_04456 [Anoxybacillus sp. BCO1]	10.10±4.86	0.00±0.00	3.83±4.91	62.68±78.84	2.70±3.28
11	Arthrobacter	obligate aerobe commonly found in soil	TRINITY_DN189700_c0_g1_i1	DUF3732 domain-containing protein [Arthrobacter sp. IHBB 11108]	0.00±0.00	0.00±0.00	0.00±0.00	0.99±1.40	0.00±0.00
			TRINITY_DN39799_c0_g2_i1	hypothetical protein [Arthrobacter woluwensis]	0.00±0.00	0.00±0.00	0.00±0.00	0.71±1.00	0.00±0.00
			TRINITY_DN57596_c0_g1_i1	hypothetical protein [Arthrobacter alpinus]	0.00±0.00	0.00±0.00	0.00±0.00	3.05±4.31	0.00±0.00
			TRINITY_DN59980_c3_g1_i1	ISL3 family transposase [Arthrobacter sp. CAL618]	0.00±0.00	0.00±0.00	0.00±0.00	1.02±1.44	0.00±0.00
			TRINITY_DN61927_c1_g1_i1	hypothetical protein AHiyo8_25780 [Arthrobacter sp. Hiyo8]	0.00±0.00	0.00±0.00	0.02±0.03	6.20±8.76	5.76±8.15
12	Asaia platycodi	motile aerobe isolated from flowers	TRINITY_DN117336_c0_g1_i1	conserved hypothetical protein [Asaia platycodi SF2.1]	3.97±5.62	0.00±0.00	1.75±2.47	5.39±6.20	0.58±0.83
13	Bacillus	obligate aerobes or facultative anaerobes found ubiquitously in nature	TRINITY_DN38453_c0_g1_i1	hypothetical protein protein [Bacillus cereus G9241]	0.52±0.74	0.00±0.00	0.07±0.10	6.96±9.84	0.00±0.00
			TRINITY_DN59562_c0_g3_i7	lipoprotein [Bacillus stratosphericus LAMA 585]	21.84±11.01	0.04±0.05	2.85±0.35	138.80±187.22	1.56±0.46
			TRINITY_DN62674_c4_g2_i3	hypothetical protein [Bacillus sp. FJAT-14578]	10.15±11.32	0.00±0.00	2.28±3.23	10.47±3.21	2.33±2.86
			TRINITY_DN62674_c4_g3_i1	hypothetical protein [Bacillus sp. FJAT-14578]	12.83±7.52	0.00±0.00	2.54±2.87	20.64±17.59	2.17±3.07
14	Bifidobacterium	non-motile branched anaerobe inhabit gastrointestinal tract of mammals, humans	TRINITY_DN228616_c0_g1_i1	ABC transporter ATP-binding protein [Bifidobacterium animalis]	0.00±0.00	0.00±0.00	0.00±0.00	1.10±1.56	0.00±0.00
			TRINITY_DN61927_c3_g3_i10	cell wall-associated hydrolase [Bifidobacterium stercoris JCM 15918]	7.24±4.84	0.02±0.02	0.37±0.53	17.53±1.54	3.86±0.52
15	Brevibacterium	non-motile, non-spore forming bacteria, occur in spoilage organisms in foods	TRINITY_DN156432_c0_g1_i1	hypothetical protein [Brevibacterium sp. HMSC24B04]	0.00±0.00	0.00±0.00	0.00±0.00	0.83±1.17	0.00±0.00
			TRINITY_DN190921_c0_g1_i1	site-specific integrase, partial [Brevibacterium sp. HMSC063G07]	0.00±0.00	0.00±0.00	0.00±0.00	0.96±1.36	0.00±0.00
			TRINITY_DN62448_c1_g1_i9	MULTISPECIES: alpha-D-ribose 1-methylphosphonate 5-triphosphate diphosphatase [Actinobacteria]	0.00±0.00	0.00±0.00	0.00±0.01	0.60±0.85	0.00±0.00
16	Brevundimonas diminuta	proteobacterium; ubiquitous in the environment; used for nitrate removal from groud water; sometimes found in clinical samples	TRINITY_DN35350_c0_g1_i1	transposase [Brevundimonas diminuta]	0.00±0.00	0.00±0.00	0.03±0.04	1.13±1.60	0.00±0.00
17	Burkholderia	opportunistic pathogen of mammals, including humans, insects and plants	TRINITY_DN37899_c0_g1_i1	putative serine acetyltransferase [Burkholderia mallei]	0.00±0.00	0.00±0.00	3.14±4.44	0.06±0.09	0.00±0.00
18	Carnobacterium maltaromaticum	non-spore forming bacteria tolerant to freezing/thawing and high pressure, able to grow at low temperatures	TRINITY_DN62552_c4_g2_i2	putative uncharacterized protein [Carnobacterium maltaromaticum LMA28]	38.35±46.94	0.46±0.64	11.21±0.21	12.26±15.37	0.66±0.94
19	Cellulomonas	Gram-positive rod-shaped bacteria, degrade cellulose	TRINITY_DN70872_c0_g1_i1	two-component sensor histidine kinase [Cellulomonas sp. FA1]	0.00±0.00	0.00±0.00	0.00±0.00	0.73±1.04	0.00±0.00
20	Chlamydia trachomatis	non-motile, non-spore forming pathogenic bacteria	TRINITY_DN61856_c6_g1_i1	Actin [Chlamydia trachomatis]	0.67±0.94	0.00±0.00	11.81±14.53	0.47±0.36	2.07±2.93
			TRINITY_DN62006_c2_g2_i4	Uncharacterised protein [Chlamydia trachomatis]	10.83±2.81	0.25±0.13	1.11±0.79	31.97±37.56	7.87±11.13
21	Chryseobacterium	non-motile, heterotrophic bacterial genus frequently found in composted materials and other organic-rich environments	TRINITY_DN49987_c0_g1_i1	Transposase DDE domain-containing protein [Chryseobacterium bovis DSM 19482]	0.00±0.00	0.00±0.00	0.00±0.00	1.48±2.10	0.01±0.01
			TRINITY_DN52088_c0_g1_i1	Signal transduction histidine kinase [Chryseobacterium treverense]	0.00±0.00	0.00±0.00	0.00±0.00	0.64±0.90	0.00±0.00
			TRINITY_DN53339_c0_g1_i2	LD-carboxypeptidase [Chryseobacterium formosense]	0.00±0.00	0.00±0.00	0.00±0.00	0.85±1.20	0.00±0.00
			TRINITY_DN54693_c0_g1_i1	putative DNA modification/repair radical SAM protein [Chryseobacterium palustre]	0.00±0.00	0.00±0.00	0.00±0.00	0.76±1.07	0.00±0.00
			TRINITY_DN55198_c0_g1_i1	chromosome partitioning protein ParB [Chryseobacterium koreense]	0.00±0.00	0.00±0.00	0.00±0.00	0.78±1.10	0.00±0.00
			TRINITY_DN55596_c0_g1_i1	IS1595 family transposase ISCgr1 [Chryseobacterium greenlandense]	0.00±0.00	0.00±0.00	0.00±0.00	1.12±1.58	0.00±0.00
			TRINITY_DN55712_c0_g1_i1	DNA topoisomerase (ATP-hydrolyzing) subunit B [Chryseobacterium zeae]	0.00±0.00	0.00±0.00	0.00±0.00	0.64±0.91	0.00±0.00
			TRINITY_DN56051_c0_g3_i1	transposase [Chryseobacterium carnipullorum]	0.00±0.00	0.00±0.00	0.00±0.00	1.39±1.97	0.00±0.00
			TRINITY_DN56460_c0_g1_i1	UDP-3-O-(3-hydroxymyristoyl)glucosamine N-acyltransferase [Chryseobacterium jeonii]	0.00±0.00	0.00±0.00	0.00±0.00	0.72±1.02	0.00±0.00
			TRINITY_DN56979_c0_g2_i1	hypothetical protein ABS44_08210 [Chryseobacterium sp. SCN 40-13]	0.00±0.00	0.00±0.00	0.00±0.00	0.88±1.25	0.00±0.00
			TRINITY_DN57083_c0_g1_i1	hypothetical protein [Chryseobacterium indologenes]	0.00±0.00	0.00±0.00	0.00±0.00	0.96±1.36	0.00±0.00
			TRINITY_DN57336_c0_g1_i1	glutamyl-tRNA reductase [Chryseobacterium koreense]	0.00±0.00	0.00±0.00	0.00±0.00	0.86±1.22	0.00±0.00
			TRINITY_DN57612_c0_g2_i1	transposase [Chryseobacterium luteum]	0.00±0.00	0.00±0.00	0.00±0.00	0.87±1.23	0.00±0.00
			TRINITY_DN57681_c0_g2_i1	hypothetical protein [Chryseobacterium sp. JAH]	0.00±0.00	0.00±0.00	0.00±0.00	0.84±1.18	0.00±0.00
			TRINITY_DN57730_c0_g1_i1	4-hydroxythreonine-4-phosphate dehydrogenase PdxA [Chryseobacterium jeonii]	0.00±0.00	0.00±0.00	0.00±0.00	0.82±1.16	0.00±0.00
			TRINITY_DN57774_c0_g1_i1	UDPglucose 6-dehydrogenase [Chryseobacterium frigidisoli]	0.00±0.00	0.00±0.00	0.00±0.00	0.96±1.36	0.00±0.00
			TRINITY_DN58572_c0_g1_i1	IS5/IS1182 family transposase [Chryseobacterium chaponense]	0.00±0.00	0.00±0.00	0.05±0.08	1.26±1.78	0.01±0.02
			TRINITY_DN58677_c0_g1_i1	AEC family transporter [Chryseobacterium chaponense]	0.00±0.00	0.00±0.00	0.00±0.00	0.78±1.11	0.00±0.00
			TRINITY_DN58693_c1_g2_i1	translation elongation factor G [Chryseobacterium sp. SCN 40-13]	0.00±0.00	0.00±0.00	0.00±0.00	0.89±1.26	0.00±0.00
			TRINITY_DN58738_c0_g1_i1	class II fumarate hydratase [Chryseobacterium koreense]	0.00±0.00	0.00±0.00	0.00±0.00	0.77±1.09	0.00±0.00
			TRINITY_DN59202_c0_g1_i1	tryptophan--tRNA ligase [Chryseobacterium koreense]	0.00±0.00	0.00±0.00	0.00±0.00	0.63±0.90	0.00±0.00
			TRINITY_DN59394_c0_g1_i4	TonB-dependent receptor [Chryseobacterium bovis DSM 19482]	0.00±0.00	0.00±0.00	0.00±0.00	0.83±1.18	0.00±0.00
			TRINITY_DN59395_c0_g2_i1	ATPase [Chryseobacterium daeguense]	0.00±0.00	0.00±0.00	0.00±0.00	0.79±1.12	0.00±0.00
			TRINITY_DN59645_c0_g1_i1	arsenical-resistance protein [Chryseobacterium palustre]	0.00±0.00	0.00±0.00	0.00±0.00	0.97±1.37	0.00±0.00
			TRINITY_DN59654_c0_g1_i1	molecular chaperone HtpG [Chryseobacterium sp. SCN 40-13]	0.00±0.00	0.00±0.00	0.00±0.00	0.82±1.15	0.00±0.00
			TRINITY_DN59668_c0_g1_i1	recombination protein RecR [Chryseobacterium sp. FF12]	0.00±0.00	0.00±0.00	0.00±0.00	0.79±1.12	0.00±0.00
			TRINITY_DN59962_c1_g1_i1	MULTISPECIES: citrate synthase [Chryseobacterium]	0.00±0.00	0.00±0.00	0.00±0.00	0.79±1.12	0.00±0.00
			TRINITY_DN60102_c0_g1_i1	signal peptide peptidase SppA [Chryseobacterium indologenes]	0.00±0.00	0.00±0.00	0.00±0.00	0.90±1.27	0.00±0.00
			TRINITY_DN60227_c0_g1_i1	cell wall hydrolase [Chryseobacterium sp. SCN 40-13]	0.00±0.00	0.00±0.00	0.00±0.00	0.84±1.18	0.00±0.00
			TRINITY_DN60338_c0_g1_i1	LemA family protein [Chryseobacterium solincola]	0.00±0.00	0.00±0.00	0.00±0.00	0.92±1.31	0.00±0.00
			TRINITY_DN60409_c0_g1_i1	IS3 family transposase [Chryseobacterium sp. FF12]	0.00±0.00	0.00±0.00	0.00±0.00	1.08±1.52	0.00±0.00
			TRINITY_DN60444_c0_g1_i1	Predicted unusual protein kinase regulating ubiquinone biosynthesis, AarF/ABC1/UbiB family [Chryseobacterium treverense]\""	0.00±0.00	0.00±0.00	0.00±0.00	0.88±1.24	0.00±0.00
			TRINITY_DN60569_c0_g1_i1	quinol:cytochrome C oxidoreductase [Chryseobacterium sp. FF12]	0.00±0.00	0.00±0.00	0.00±0.00	0.86±1.22	0.00±0.00
			TRINITY_DN60614_c0_g2_i1	bacillithiol biosynthesis cysteine-adding enzyme BshC [Chryseobacterium sp. FF12]	0.00±0.00	0.00±0.00	0.00±0.00	0.84±1.18	0.00±0.00
			TRINITY_DN60636_c1_g1_i1	Transposase [Chryseobacterium taihuense]	0.00±0.00	0.00±0.00	0.00±0.00	2.28±3.22	0.00±0.00
			TRINITY_DN60704_c0_g1_i1	preprotein translocase subunit SecA [Chryseobacterium sp. SCN 40-13]	0.00±0.00	0.00±0.00	0.00±0.00	0.92±1.29	0.00±0.00
			TRINITY_DN60719_c1_g3_i1	NADH dehydrogenase [Chryseobacterium sp. 39-10]	0.00±0.00	0.00±0.00	0.00±0.00	0.66±0.93	0.00±0.00
			TRINITY_DN60749_c0_g1_i1	protein TonB [Chryseobacterium soldanellicola]	0.00±0.00	0.00±0.00	0.00±0.00	0.98±1.38	0.00±0.00
			TRINITY_DN60790_c0_g2_i1	MULTISPECIES: DDE transposase [Chryseobacterium]	0.00±0.00	0.00±0.00	0.00±0.00	0.89±1.25	0.00±0.00
			TRINITY_DN60810_c1_g1_i1	Sugar or nucleoside kinase, ribokinase family [Chryseobacterium frigidisoli]	0.00±0.00	0.00±0.00	0.00±0.00	0.92±1.30	0.00±0.00
			TRINITY_DN61027_c0_g1_i1	hypothetical protein [Chryseobacterium sp. FF12]	0.00±0.00	0.00±0.00	0.00±0.00	1.12±1.58	0.00±0.00
			TRINITY_DN61060_c0_g1_i1	methylenetetrahydrofolate reductase [NAD(P)H] [Chryseobacterium koreense]	0.00±0.00	0.00±0.00	0.00±0.00	0.94±1.33	0.00±0.00
			TRINITY_DN61281_c0_g1_i1	deoxynucleoside kinase [Chryseobacterium sp. SCN 40-13]	0.00±0.00	0.00±0.00	0.00±0.00	0.86±1.22	0.00±0.00
			TRINITY_DN61455_c0_g1_i1	cytochrome C biogenesis protein [Chryseobacterium sp. 39-10]	0.00±0.00	0.00±0.00	0.00±0.00	0.93±1.31	0.00±0.00
			TRINITY_DN61700_c0_g1_i1	bifunctional phosphopantothenoylcysteine decarboxylase/phosphopantothenate--cysteine ligase CoaBC [Chryseobacterium jeonii]	0.00±0.00	0.00±0.00	0.00±0.00	0.72±1.02	0.00±0.00
			TRINITY_DN62109_c0_g1_i1	IS5/IS1182 family transposase [Chryseobacterium carnipullorum]	0.00±0.00	0.00±0.00	0.00±0.00	1.07±1.51	0.00±0.00
			TRINITY_DN62109_c0_g1_i2	IS5/IS1182 family transposase [Chryseobacterium carnipullorum]	0.00±0.00	0.00±0.00	0.00±0.00	1.01±1.43	0.00±0.00
			TRINITY_DN62195_c1_g1_i1	tRNA nucleotidyltransferase [Chryseobacterium sp. StRB126]	0.00±0.00	0.01±0.01	0.00±0.00	0.84±1.19	0.00±0.00
			TRINITY_DN62550_c0_g1_i3	transposase [Chryseobacterium carnipullorum]	0.00±0.00	0.00±0.00	0.01±0.01	1.83±2.58	0.00±0.00
			TRINITY_DN62824_c0_g3_i1	Putative transposase [Chryseobacterium bovis DSM 19482]	0.00±0.00	0.00±0.00	0.03±0.04	1.52±2.15	0.00±0.00
22	Cloacibacterium normanense	non-motile facultative anaerobe isolated from raw sewage	TRINITY_DN59923_c0_g1_i1	ABC transporter ATP-binding protein [Cloacibacterium normanense]	0.00±0.00	0.00±0.00	0.00±0.00	1.09±1.55	0.00±0.00
23	Clostridioides difficile	motile spore forming Gram-positive toxin producing anerobe	TRINITY_DN68964_c0_g1_i1	conserved hypothetical protein [Clostridioides difficile E14]	0.12±0.17	0.10±0.14	0.00±0.00	7.44±9.28	0.82±1.16
24	Clostridium	obligate spore-forming anaerobes that are free-lining or pathogenic in nature	TRINITY_DN52107_c0_g1_i1	hypothetical protein CLOLEP_01448 [[Clostridium] leptum DSM 753]	5.20±7.35	0.02±0.03	0.00±0.00	4.10±4.50	0.09±0.13
			TRINITY_DN61767_c1_g1_i1	Uncharacterised protein [[Clostridium] innocuum]	25.44±8.68	0.19±0.26	1.46±1.21	96.12±129.32	1.42±0.88
			TRINITY_DN62674_c4_g6_i1	hypothetical protein CLOLEP_01448 [[Clostridium] leptum DSM 753]	25.34±10.17	0.00±0.00	2.70±2.65	89.47±114.93	3.24±1.56
25	Comamonadaceae	motile non-spore forming aerobe	TRINITY_DN62162_c0_g3_i4	hypothetical protein SRAA_2358 [Comamonadaceae bacterium A1]	34.52±33.74	0.87±1.24	30.29±26.56	15.54±2.74	5.28±1.62
26	Corynebacterium	non-spore forming, non motile Gram-positive aerobe distributed widely in nature	TRINITY_DN227240_c0_g1_i1	MFS transporter [Corynebacterium lowii]	0.00±0.00	0.00±0.00	0.00±0.00	0.87±1.23	0.00±0.00
			TRINITY_DN46208_c0_g1_i1	hypothetical protein [Corynebacterium ureicelerivorans]	0.00±0.00	0.00±0.00	0.00±0.00	2.98±4.22	0.04±0.06
27	Cruoricaptor ignavus	non-motile non-spore forming bacteria isolated from blood	TRINITY_DN56056_c0_g1_i1	chromosomal replication initiator protein DnaA [Cruoricaptor ignavus]	0.00±0.00	0.00±0.00	0.00±0.00	0.63±0.89	0.00±0.00
28	Curvibacter putative symbiont of Hydra magnipapillata	Gram negative spore or non-spore forming bacteria	TRINITY_DN61886_c2_g3_i9	hypothetical protein Csp_D29550 [Curvibacter putative symbiont of Hydra magnipapillata]	6.20±7.59	0.16±0.08	12.01±3.87	5.02±2.41	0.52±0.33
29	Deinococcus reticulitermitis	non-motile Gram negative bacterium isolated from the gut of wood-feeding termite, Reticulitermes chinensis	TRINITY_DN23601_c0_g1_i1	Transposase InsO and inactivated derivatives [Deinococcus reticulitermitis]	0.00±0.00	0.00±0.00	0.00±0.00	1.03±1.46	0.00±0.00
30	Dermacoccus	non-spore-forming, chemoorganotrophic aerobe	TRINITY_DN159249_c0_g1_i1	ImmA/IrrE family metallo-endopeptidase [Dermacoccus nishinomiyaensis]	0.00±0.00	0.00±0.00	0.00±0.00	0.95±1.34	0.00±0.00
			TRINITY_DN29306_c0_g1_i1	hypothetical protein [Dermacoccus nishinomiyaensis]	0.00±0.00	0.00±0.00	0.00±0.00	0.90±1.27	0.00±0.00
			TRINITY_DN50183_c0_g1_i1	site-specific integrase [Dermacoccus nishinomiyaensis]	0.00±0.00	0.00±0.00	0.00±0.00	0.81±1.15	0.00±0.00
31	Dietzia cinnamea	non motile Gram positive aerobe isolated from a patient	TRINITY_DN156058_c0_g2_i1	hypothetical protein [Dietzia cinnamea]	0.00±0.00	0.00±0.00	0.00±0.00	1.11±1.57	0.00±0.00
32	Elizabethkingia meningoseptica	non-motile, aerobe, non-spore forming bacterium found on leaf and root surfaces of plant species, soil and fresh water; some species associated with meningitis and sepsis	TRINITY_DN59944_c0_g1_i1	peptidase M16 [Elizabethkingia meningoseptica]	0.00±0.00	0.00±0.00	0.00±0.00	1.06±1.49	0.00±0.00
33	Endozoicomonas montiporae	motile Gram negative aerobe isolated from the encrusting pore coral Montipora aequituberculata	TRINITY_DN36611_c0_g1_i1	hypothetical protein [Endozoicomonas montiporae]	72.32±92.65	0.66±0.52	21.70±27.23	12.18±2.40	1.37±0.05
34	Enterococcus	nonmotile anaerobe commensal of mammals and humans	TRINITY_DN50883_c0_g1_i1	replication protein [Enterococcus faecium]	0.00±0.00	0.00±0.00	0.00±0.00	3.50±4.95	0.00±0.00
			TRINITY_DN62674_c4_g1_i1	\hypothetical protein I571_01317, partial [Enterococcus durans ATCC 6056]\""	10.26±11.15	0.09±0.12	2.78±2.53	12.49±6.07	2.34±2.83
			TRINITY_DN62714_c2_g7_i1	conserved domain protein [Enterococcus faecalis PC1.1]	23.27±16.00	0.00±0.00	1.31±1.22	23.16±24.18	2.06±1.39
35	Erysipelotrichaceae	Gram positive bacteria common in the gut microbiome	TRINITY_DN61767_c1_g2_i3	uncharacterized protein BN746_00004 [Erysipelotrichaceae bacterium CAG:64]	5.65±3.18	0.03±0.04	1.07±1.13	9.15±7.41	1.85±0.21
36	Escherichia vulneris	motile Gram negative bacterium isolated from humna wounds	TRINITY_DN55106_c0_g2_i1	hypothetical protein EV102420_46_00003 [Escherichia vulneris NBRC 102420]	144.95±151.05	1.22±1.73	35.69±12.89	172.45±140.83	3.50±1.02
37	Flavobacteriaceae	chemoorganotrophic; either motile or non-motile; aerobic, microaerobic to anaerobic; found in diferent environmental habitats or sources	TRINITY_DN58934_c0_g1_i1	Hemagglutinin	0.00±0.00	0.00±0.00	0.00±0.00	0.70±1.00	0.00±0.00
			TRINITY_DN59833_c0_g2_i1	3-hydroxyacyl-CoA dehydrogenase	0.00±0.00	0.00±0.00	0.00±0.00	0.83±1.18	0.00±0.00
38	Fusobacterium nucleatum	non-motile non-spore forming Gram negative bacterium commonly found in the dental plaque of humans	TRINITY_DN60443_c0_g8_i3	hypothetical protein BKN39_10055 [Fusobacterium nucleatum]	3.58±5.06	0.95±0.73	58.60±29.19	3.55±0.87	2.69±3.81
39	Geodermatophilus	motile Gram positive soil loving bacteria	TRINITY_DN231295_c0_g1_i1	site-specific DNA-methyltransferase (cytosine-N4-specific) [Geodermatophilus obscurus]	0.00±0.00	0.00±0.00	0.00±0.00	1.08±1.53	0.00±0.00
			TRINITY_DN40401_c0_g1_i1	hypothetical protein SAMN05660642_04631 [Geodermatophilus siccatus]	0.00±0.00	0.00±0.00	0.00±0.00	0.92±1.30	0.00±0.00
40	Gluconobacter cerinus	non-spore forming motile or non-motile plant pathogen bacterium	TRINITY_DN62723_c7_g1_i9	hypothetical protein A0123_03441 [Gluconobacter cerinus]	62.07±40.04	2.42±2.83	20.49±28.17	28.55±30.49	8.25±9.74
41	Gordonia	ubiquitous aerobic actinomycetes	TRINITY_DN57162_c0_g1_i1	DDE transposase [Gordonia rhizosphera]	0.00±0.00	0.00±0.00	0.00±0.00	1.14±1.62	0.00±0.00
			TRINITY_DN62660_c0_g1_i2	major capsid protein [Gordonia phage Terapin]	0.00±0.00	0.00±0.00	0.00±0.00	2.01±2.85	0.00±0.00
			TRINITY_DN63415_c0_g1_i1	hypothetical protein [Gordonia westfalica]	0.00±0.00	0.00±0.00	0.00±0.00	1.11±1.57	0.00±0.00
42	Haemophilus influenzae	facultatively anaerobic pathogenic bacterium	TRINITY_DN61840_c2_g5_i1	hypothetical protein NTHI1209_00002 [Haemophilus influenzae]	60.17±44.04	0.50±0.70	33.79±28.19	81.84±43.46	2.96±1.05
			TRINITY_DN62552_c3_g1_i1	hypothetical protein NTHI1209_00002 [Haemophilus influenzae]	13.83±8.75	3.00±3.91	12.05±3.64	10.75±10.28	1.61±0.49
43	Halomonas titanicae	non-spore forming motile halophilic bacterium	TRINITY_DN56124_c1_g1_i1	hypothetical protein HALTITAN_3299 [Halomonas titanicae BH1]	47.03±53.86	1.16±1.64	9.98±11.46	18.21±16.83	1.27±0.10
			TRINITY_DN62855_c8_g1_i2	hypothetical protein HALTITAN_3299 [Halomonas titanicae BH1]	82.00±72.45	1.54±2.17	19.91±6.61	131.51±22.32	6.62±1.89
44	Herbaspirillum rubrisubalbicans	nitrogen fixing bacterium found in the roots of sugarcane, sorghum and rice	TRINITY_DN197074_c0_g1_i1	\hypothetical protein, partial [Herbaspirillum rubrisubalbicans]\""	0.00±0.00	0.00±0.00	3.20±4.53	0.00±0.00	0.00±0.00
45	Hymenobacter	non-motile Gram negative bacterium	TRINITY_DN34824_c0_g1_i1	hypothetical protein SAMN04487751_0825 [Hymenobacter sp. unc380mfsha3.1]	0.00±0.00	0.00±0.00	0.00±0.00	1.42±2.01	0.00±0.00
46	Klebsiella pneumoniae	non-motile facultative anaerobe naturally occuring in the soil and can fix nitrogen	TRINITY_DN61573_c2_g1_i2	\transposase, partial [Klebsiella pneumoniae]\""	0.00±0.00	0.00±0.00	0.00±0.00	1.06±1.50	0.00±0.00
47	Knoellia sinensis	non-motile, non-spore-forming bacterium isolated from a cave	TRINITY_DN57563_c0_g4_i1	hypothetical protein N802_01905 [Knoellia sinensis KCTC 19936]	0.29±0.41	0.00±0.00	0.00±0.00	2.30±2.80	3.54±5.00
48	Kribbella flavida	a non-motile aerobic Gram-positive bacterium isolated from soil	TRINITY_DN67572_c0_g1_i1	hypothetical protein [Kribbella flavida]	0.00±0.00	0.00±0.00	0.00±0.00	0.89±1.25	0.00±0.00
49	Lacinutrix	non-motile non-spore forming aerobe	TRINITY_DN59558_c0_g1_i1	T9SS C-terminal target domain-containing protein [Lacinutrix sp. Hel_I_90]	0.00±0.00	0.00±0.00	0.00±0.00	0.91±1.28	0.00±0.00
50	Lactobacillus	facultative anaerobic or microaerophilic, non-spore-forming bacteria found in many parts of the human body	TRINITY_DN62162_c0_g3_i2	hypothetical protein AC564_3197 [Lactobacillus casei]	32.94±35.97	0.30±0.43	9.58±2.74	17.88±6.04	4.42±2.84
			TRINITY_DN62608_c3_g2_i1	hypothetical protein	12.86±5.48	0.00±0.00	2.27±0.16	37.16±46.79	1.11±0.74
			TRINITY_DN62608_c3_g2_i6	hypothetical protein	24.67±11.22	0.14±0.20	1.99±0.54	109.54±149.15	1.49±0.20
			TRINITY_DN62674_c4_g4_i1	hypothetical protein [Lactobacillus delbrueckii]	11.94±8.79	0.00±0.00	2.34±3.15	21.50±18.82	2.45±2.69
51	Leadbetterella byssophila	non-motile aerobe Gram negative bacterium isolated from cotton-waste composts	TRINITY_DN61980_c0_g1_i1	hypothetical protein	0.00±0.00	0.00±0.00	0.00±0.00	3.12±4.42	0.00±0.00
52	Legionella longbeachae	motile non-spore forming bacterium found predominantly in potting soil and compost	TRINITY_DN60976_c3_g4_i1	conserved hypothetical protein [Legionella longbeachae D-4968]	10.91±14.98	0.00±0.00	4.52±6.16	3.60±3.89	5.79±5.50
53	Leifsonia aquatica	non-spore-forming Gram-positive aquatic bacterium commonly found in environmental water habitats	TRINITY_DN58750_c0_g1_i1	hypothetical protein [Leifsonia aquatica]	0.00±0.00	0.00±0.00	0.00±0.00	2.18±3.08	0.00±0.00
			TRINITY_DN93178_c0_g1_i1	hypothetical protein [Leifsonia aquatica]	0.00±0.00	0.00±0.00	0.00±0.00	0.92±1.31	0.00±0.00
54	Listeria monocytogenes	motile, non spore-forming, facultatively anaerobe, virulent foodborne pathogen	TRINITY_DN61992_c3_g4_i3	hypothetical protein LMOh7858_2508 [Listeria monocytogenes serotype 4b str. H7858]	9.94±12.58	0.00±0.00	0.94±1.24	8.06±2.60	1.29±1.61
			TRINITY_DN62662_c1_g2_i1	\hypothetical protein JT73_14585, partial [Listeria monocytogenes]\""	13.23±6.96	0.00±0.00	2.71±2.63	25.56±24.55	2.60±2.47
55	Macrococcus caseolyticus	Gram positive, non motile, non spore forming non-pathogenic bacterium isolated typically from animal skin, milk and meat.	TRINITY_DN50957_c0_g1_i1	transposase	0.00±0.00	0.00±0.00	0.00±0.00	0.79±1.12	0.00±0.00
			TRINITY_DN58607_c0_g1_i4	IS3 family transposase [Macrococcus caseolyticus]	0.00±0.00	0.00±0.00	0.00±0.00	0.86±1.22	0.00±0.00
			TRINITY_DN58607_c0_g1_i5	IS3 family transposase [Macrococcus caseolyticus]	0.00±0.00	0.00±0.00	0.00±0.00	0.90±1.27	0.00±0.00
56	Magnetospirillum gryphiswaldense	motile Gram negative helix-shaped magnetotactic bacterium	TRINITY_DN61283_c2_g5_i5	conserved hypothetical protein [Magnetospirillum gryphiswaldense MSR-1]	9.91±11.66	0.24±0.33	0.00±0.00	46.23±65.11	0.00±0.00
			TRINITY_DN61840_c2_g3_i1	conserved hypothetical protein [Magnetospirillum gryphiswaldense MSR-1]	24.72±22.06	0.95±1.34	10.27±14.27	17.75±21.86	3.51±4.75
			TRINITY_DN61840_c2_g3_i3	conserved hypothetical protein [Magnetospirillum gryphiswaldense MSR-1]	22.64±25.00	0.63±0.90	10.32±14.20	14.96±17.91	3.51±4.75
			TRINITY_DN61840_c2_g4_i2	conserved hypothetical protein [Magnetospirillum gryphiswaldense MSR-1]	4.86±1.09	0.41±0.59	4.31±5.50	12.74±14.58	1.33±1.69
			TRINITY_DN62714_c2_g4_i4	conserved hypothetical protein [Magnetospirillum gryphiswaldense MSR-1]	45.59±63.36	1.25±1.17	20.59±28.02	7.95±1.35	7.57±10.71
			TRINITY_DN62733_c3_g15_i1	conserved hypothetical protein [Magnetospirillum gryphiswaldense MSR-1]	4.90±5.63	1.20±1.70	6.44±6.93	17.75±19.09	0.85±1.20
57	Methylobacterium mesophilicum	methylotrophic, pink pigmented, Gram-negative bacterium found in soil	TRINITY_DN61992_c2_g4_i12	Hypothetical protein MmSR116_4659 [Methylobacterium mesophilicum SR1.6/6]	17.26±3.62	2.16±3.06	6.70±9.03	12.53±15.63	1.40±1.63
58	Microbacterium	aerobic, Gram-positive, non-spore-forming bacteria isolated from a broad range of habitats	TRINITY_DN121277_c0_g1_i1	hypothetical protein [Microbacterium laevaniformans]	0.00±0.00	0.00±0.00	0.00±0.00	0.80±1.12	0.00±0.00
			TRINITY_DN123482_c0_g1_i1	cell filamentation protein Fic [Microbacterium aurum]	0.00±0.00	0.00±0.00	0.00±0.00	1.03±1.46	0.00±0.00
			TRINITY_DN12431_c0_g1_i1	hypothetical protein [Microbacterium hydrocarbonoxydans]	0.00±0.00	0.00±0.00	0.00±0.00	0.87±1.23	0.00±0.00
			TRINITY_DN127066_c0_g1_i1	N-acetyltransferase [Microbacterium oxydans]	0.00±0.00	0.00±0.00	0.00±0.00	0.84±1.18	0.00±0.00
			TRINITY_DN156022_c0_g1_i1	hypothetical protein BOH66_08325 [Microbacterium aurum]	0.00±0.00	0.00±0.00	0.00±0.00	0.93±1.32	0.00±0.00
			TRINITY_DN156565_c0_g1_i1	ATP-binding protein [Microbacterium laevaniformans]	0.00±0.00	0.00±0.00	0.00±0.00	0.91±1.29	0.00±0.00
			TRINITY_DN158070_c0_g1_i1	mercury(II) reductase [Microbacterium resistens]	0.00±0.00	0.00±0.00	0.00±0.00	0.97±1.37	0.00±0.00
			TRINITY_DN16562_c0_g1_i1	hypothetical protein [Microbacterium laevaniformans]	0.00±0.00	0.00±0.00	0.00±0.00	0.89±1.26	0.00±0.00
			TRINITY_DN18977_c0_g1_i1	M23 family peptidase [Microbacterium sp. AR7-10]	0.00±0.00	0.00±0.00	0.00±0.00	1.12±1.59	0.00±0.00
			TRINITY_DN192681_c1_g1_i1	hypothetical protein RN51_01708 [Microbacterium oxydans]	0.00±0.00	0.00±0.00	0.00±0.00	0.88±1.25	0.00±0.00
			TRINITY_DN20979_c0_g1_i1	Crp/Fnr family transcriptional regulator [Microbacterium sp. AR7-10]	0.00±0.00	0.00±0.00	0.00±0.00	1.01±1.43	0.00±0.00
			TRINITY_DN225201_c0_g1_i1	hypothetical protein [Microbacterium ketosireducens]	0.00±0.00	0.00±0.00	0.00±0.00	0.88±1.24	0.00±0.00
			TRINITY_DN29653_c0_g1_i1	\DNA-binding transcriptional regulator, AcrR family [Microbacterium sp. cl127]\""	0.00±0.00	0.00±0.00	0.00±0.00	1.00±1.41	0.00±0.00
			TRINITY_DN3796_c0_g1_i1	phage infection protein [Microbacterium sp. SCN 70-200]	0.00±0.00	0.00±0.00	0.00±0.00	1.19±1.69	0.00±0.00
			TRINITY_DN39361_c0_g1_i1	endonuclease/exonuclease/phosphatase family protein [Microbacterium sp. AR7-10]	0.00±0.00	0.00±0.00	0.00±0.00	1.21±1.71	0.00±0.00
			TRINITY_DN42063_c0_g1_i1	hypothetical protein ISF9_025 [Microbacterium phage vB_MoxS-ISF9]	0.00±0.00	0.00±0.00	0.00±0.00	0.91±1.29	0.00±0.00
			TRINITY_DN46810_c0_g1_i1	membrane protein insertase YidC [Microbacterium sediminis]	0.00±0.00	0.00±0.00	0.00±0.00	1.27±1.79	0.00±0.00
			TRINITY_DN49342_c0_g1_i1	MULTISPECIES: DUF2079 domain-containing protein [Microbacterium]	0.00±0.00	0.00±0.00	0.00±0.00	0.98±1.39	0.00±0.00
			TRINITY_DN50713_c0_g1_i1	SAM-dependent DNA methyltransferase [Microbacterium sediminis]	0.00±0.00	0.00±0.00	0.00±0.00	0.87±1.22	0.00±0.00
			TRINITY_DN53123_c0_g2_i2	carnitine dehydratase [Microbacterium sp. 67-17]	0.00±0.00	0.00±0.00	0.00±0.00	0.97±1.38	0.00±0.00
			TRINITY_DN53927_c0_g1_i1	chromosomal replication initiator protein DnaA [Microbacterium sediminis]	0.00±0.00	0.00±0.00	0.00±0.00	0.96±1.35	0.00±0.00
			TRINITY_DN54933_c0_g1_i1	MFS transporter [Microbacterium sp. No. 7]	0.00±0.00	0.00±0.00	0.00±0.00	1.16±1.64	0.00±0.00
			TRINITY_DN55504_c0_g1_i2	hypothetical protein [Microbacterium resistens]	0.00±0.00	0.00±0.00	0.00±0.00	1.04±1.47	0.00±0.00
			TRINITY_DN58003_c0_g1_i1	MULTISPECIES: RNA polymerase sigma factor [Microbacterium]	0.00±0.00	0.00±0.00	0.00±0.00	0.99±1.40	0.00±0.00
			TRINITY_DN59980_c2_g1_i1	membrane protein [Microbacterium sp. URHA0036]	0.00±0.00	0.00±0.00	0.00±0.00	0.96±1.36	0.00±0.00
			TRINITY_DN63284_c0_g1_i1	hypothetical protein ISF9_012 [Microbacterium phage vB_MoxS-ISF9]	0.00±0.00	0.00±0.00	0.00±0.00	0.97±1.37	0.00±0.00
			TRINITY_DN63807_c0_g1_i1	hypothetical protein [Microbacterium sp. No. 7]	0.00±0.00	0.00±0.00	0.00±0.00	0.97±1.37	0.00±0.00
			TRINITY_DN63937_c0_g1_i1	hypothetical protein [Microbacterium sp. No. 7]	0.00±0.00	0.00±0.00	0.00±0.00	1.03±1.45	0.00±0.00
			TRINITY_DN64561_c0_g1_i1	ABC transporter permease [Microbacterium sediminis]	0.00±0.00	0.00±0.00	0.00±0.00	0.92±1.31	0.00±0.00
			TRINITY_DN7664_c0_g1_i1	MULTISPECIES: hypothetical protein [Microbacterium]	0.00±0.00	0.00±0.00	0.00±0.00	1.01±1.42	0.00±0.00
			TRINITY_DN88089_c0_g1_i1	hypothetical protein [Microbacterium sp. No. 7]	0.00±0.00	0.00±0.00	0.00±0.00	0.98±1.39	0.00±0.00
			TRINITY_DN88899_c0_g1_i1	hypothetical protein ISF9_024 [Microbacterium phage vB_MoxS-ISF9]	0.00±0.00	0.00±0.00	0.00±0.00	1.00±1.42	0.00±0.00
			TRINITY_DN9201_c0_g1_i1	heavy metal translocating P-type ATPase [Microbacterium sp. AR7-10]	0.00±0.00	0.00±0.00	0.00±0.00	0.98±1.39	0.00±0.00
			TRINITY_DN93091_c0_g1_i1	single-stranded DNA-binding protein [Microbacterium sp. 69-7]	0.00±0.00	0.00±0.00	0.00±0.00	0.93±1.32	0.00±0.00
59	Micrococcus	obligate aerobe, non-motile, non-spore forming, Gram-positive found abundantly in soil, dust, water and air and known to survive in extreme environment for extended period of time	TRINITY_DN51878_c0_g1_i2	IS3 family transposase [Micrococcus sp. CH7]	0.00±0.00	0.00±0.00	0.00±0.00	0.74±1.05	0.00±0.00
			TRINITY_DN52388_c1_g1_i4	hypothetical protein [Micrococcus sp. V7]	0.00±0.00	0.00±0.00	0.00±0.00	1.05±1.48	0.02±0.03
			TRINITY_DN53202_c0_g1_i10	IS3 family transposase [Micrococcus sp. CH7]	0.00±0.00	0.00±0.00	0.00±0.00	0.77±1.09	0.00±0.00
			TRINITY_DN53202_c0_g1_i2	IS3 family transposase [Micrococcus sp. CH7]	0.00±0.00	0.00±0.00	0.00±0.00	0.79±1.12	0.00±0.00
			TRINITY_DN53202_c0_g1_i4	IS3 family transposase [Micrococcus sp. CH7]	0.00±0.00	0.00±0.00	0.00±0.00	0.64±0.90	0.00±0.00
			TRINITY_DN55294_c1_g1_i1	excinuclease ABC subunit B [Micrococcus luteus]	0.00±0.00	0.00±0.00	0.01±0.02	1.34±1.90	0.00±0.00
			TRINITY_DN55542_c0_g1_i2	fructose bisphosphate aldolase [Micrococcus luteus]	0.00±0.00	0.00±0.00	0.00±0.00	1.29±1.82	0.00±0.00
			TRINITY_DN55669_c0_g1_i1	MULTISPECIES: type II glyceraldehyde-3-phosphate dehydrogenase [Micrococcus]	0.04±0.06	0.00±0.00	0.00±0.00	1.24±1.75	0.02±0.03
			TRINITY_DN55878_c0_g1_i2	aconitate hydratase AcnA [Micrococcus luteus]	0.00±0.00	0.00±0.00	0.01±0.02	1.32±1.87	0.00±0.00
			TRINITY_DN56170_c0_g1_i1	sensor histidine kinase [Micrococcus luteus]	0.00±0.00	0.00±0.00	0.00±0.00	0.92±1.30	0.00±0.00
			TRINITY_DN56706_c0_g2_i2	MULTISPECIES: fibronectin type III domain-containing protein [Micrococcus]	0.00±0.00	0.00±0.00	0.00±0.00	2.59±3.67	0.00±0.00
			TRINITY_DN57426_c1_g2_i1	IS5/IS1182 family transposase [Micrococcus luteus]	0.00±0.00	0.00±0.00	0.00±0.00	0.88±1.25	0.00±0.00
			TRINITY_DN58578_c1_g1_i1	DNA-directed RNA polymerase subunit beta [Micrococcus luteus]	0.00±0.00	0.00±0.00	0.00±0.00	1.22±1.73	0.00±0.00
			TRINITY_DN58850_c1_g2_i1	chromosomal replication initiation protein DnaA [Micrococcus luteus]	0.00±0.00	0.00±0.00	0.00±0.00	1.40±1.99	0.00±0.00
			TRINITY_DN58936_c0_g1_i3	MULTISPECIES: 50S ribosomal protein L2 [Micrococcus]	0.00±0.00	0.00±0.00	0.00±0.00	1.37±1.93	0.04±0.05
			TRINITY_DN59925_c0_g1_i2	catalase [Micrococcus luteus]	0.08±0.11	0.00±0.00	0.00±0.00	1.50±2.12	0.02±0.03
			TRINITY_DN60377_c0_g1_i2	SAM-dependent DNA methyltransferase [Micrococcus sp. MS-ASIII-49]	0.00±0.00	0.00±0.00	0.00±0.00	1.36±1.92	0.00±0.00
			TRINITY_DN60434_c0_g1_i2	hypothetical protein [Micrococcus luteus]	0.00±0.00	0.00±0.00	0.00±0.00	3.15±4.46	0.01±0.02
			TRINITY_DN61343_c2_g3_i1	cytochrome ubiquinol oxidase subunit I [Micrococcus luteus]	0.00±0.00	0.00±0.00	0.00±0.00	1.36±1.92	0.00±0.00
			TRINITY_DN61486_c0_g2_i4	IS5/IS1182 family transposase [Micrococcus luteus]	0.00±0.00	0.00±0.00	0.00±0.00	2.93±4.14	0.03±0.04
			TRINITY_DN61834_c0_g4_i3	aconitate hydratase [Micrococcus luteus]	0.00±0.00	0.00±0.00	0.00±0.00	1.35±1.90	0.07±0.09
			TRINITY_DN61946_c4_g1_i3	hypothetical protein HMPREF0569_1713 [Micrococcus luteus SK58]	4.74±6.70	0.00±0.00	0.02±0.02	1.79±2.21	0.02±0.03
			TRINITY_DN62088_c0_g2_i2	50S ribosomal protein L5 [Micrococcus luteus]	0.04±0.06	0.00±0.00	0.00±0.00	1.47±2.08	0.00±0.00
			TRINITY_DN62281_c4_g3_i3	30S ribosomal protein S1 [Micrococcus luteus]	0.05±0.06	0.00±0.00	0.00±0.00	1.71±2.42	0.03±0.04
			TRINITY_DN62658_c4_g1_i5	transposase [Micrococcus luteus]	0.00±0.00	0.00±0.00	0.00±0.00	2.62±3.71	0.03±0.04
			TRINITY_DN88432_c0_g1_i1	MULTISPECIES: cytochrome c oxidase assembly protein [Micrococcus]	0.00±0.00	0.00±0.00	0.00±0.00	1.05±1.49	0.00±0.00
60	Micromonospora carbonacea	Gram-positive, spore-forming aerobe found in soil	TRINITY_DN230466_c0_g1_i1	hypothetical protein [Micromonospora carbonacea]	0.00±0.00	0.00±0.00	0.00±0.00	0.93±1.32	0.00±0.00
61	Moraxella osloensis	Gram negative aerobic bacterium, which forms a mutualistic symbiosis with the slug-parasitic nematode Phasmarhabditis hermaphrodita	TRINITY_DN62159_c1_g2_i2	transposase [Moraxella osloensis]	0.02±0.03	0.00±0.00	0.24±0.34	0.93±1.32	0.01±0.02
62	Mycetocola miduiensis	motile non-spore forming psychrotolerant bacterium isolated from Midui glacier	TRINITY_DN52535_c0_g1_i1	hypothetical protein SAMN05216219_0626 [Mycetocola miduiensis]	0.00±0.00	0.00±0.00	0.00±0.00	1.11±1.57	0.00±0.00
63	Mycobacterium	nonmotile non-spore forming aerobic bacterium found in water and food sources	TRINITY_DN198750_c0_g1_i1	hypothetical protein PBI_OVECHKIN_31 [Mycobacterium phage Ovechkin]	0.00±0.00	0.00±0.00	0.00±0.00	0.88±1.24	0.00±0.00
			TRINITY_DN62161_c1_g3_i2	Uncharacterised protein [Mycobacterium tuberculosis]	15.93±16.94	0.00±0.00	0.10±0.14	18.83±25.22	15.84±21.74
			TRINITY_DN62349_c1_g1_i3	Transposase domain (DUF772) [Mycobacterium tuberculosis]	0.00±0.00	0.00±0.00	0.00±0.00	2.70±3.82	0.00±0.00
			TRINITY_DN62662_c4_g10_i1	Uncharacterised protein [Mycobacterium tuberculosis]	17.91±20.62	0.10±0.14	0.92±0.46	39.17±49.62	33.98±46.93
			TRINITY_DN62810_c0_g2_i1	DNA polymerase I [Mycobacterium phage vB_MapS_FF47]	0.00±0.00	0.00±0.00	0.00±0.00	2.09±2.96	0.00±0.00
64	Myroides odoratimimus	non-motile Gram negative aerobic bacterium widely distributed in nature	TRINITY_DN35688_c0_g1_i1	IS110 family transposase [Myroides odoratimimus]	0.00±0.00	0.00±0.00	0.00±0.00	0.87±1.23	0.00±0.00
65	Nocardia	non-motile Gram positive aerobic bacterium found in soil rich in organic matter	TRINITY_DN62609_c0_g2_i1	hypothetical protein [Nocardia abscessus]	0.00±0.00	0.00±0.00	0.00±0.00	2.90±4.10	0.00±0.00
			TRINITY_DN62711_c3_g10_i8	\hypothetical protein NCAST_03_00002, partial [Nocardia asteroides NBRC 15531]\""	21.97±29.94	0.06±0.08	1.02±0.91	14.02±12.77	11.73±11.88
66	Ornithinimicrobium pekingense	non-motile Gram-positive aerobic bacterium isolated from activated sludge	TRINITY_DN58193_c0_g1_i1	IS256 family transposase [Ornithinimicrobium pekingense]	0.00±0.00	0.00±0.00	0.00±0.00	2.07±2.93	0.00±0.00
			TRINITY_DN60018_c1_g1_i2	IS256 family transposase [Ornithinimicrobium pekingense]	0.00±0.00	0.00±0.00	0.00±0.00	0.99±1.40	0.00±0.00
67	Paenibacillus	motile spore forming facultative anaerobic bacterium found in a variety of environments	TRINITY_DN2110_c0_g1_i1	hypothetical protein CM49_06648 [Paenibacillus sp. P1XP2]	7.18±10.15	0.00±0.00	0.00±0.00	4.48±6.33	0.00±0.00
			TRINITY_DN62674_c4_g2_i1	hypothetical protein BN871_AB_00790 [Paenibacillus sp. P22]	25.88±10.93	0.06±0.09	3.00±2.22	150.60±201.38	2.58±2.50
68	Paludisphaera borealis	motile chemo-organotrophic aerobic bacterium isolated from a boreal Sphagnum peat bog	TRINITY_DN88812_c0_g1_i1	hypothetical protein BSF38_01614 [Paludisphaera borealis]	0.12±0.16	0.00±0.00	3.65±5.17	0.04±0.06	0.00±0.00
69	Pantoea ananatis	Gram-negative motile facultatively anaerobic plant pathogen	TRINITY_DN56115_c1_g2_i1	\Klebsiella pneumoniae subsp. rhinoscleromatis strain SB3432, complete genome {ECO:0000313|EMBL:CCI75589.1} [Pantoea ananatis]\""	1.11±1.57	0.12±0.00	1.27±1.23	0.27±0.39	7.35±8.94
70	Pararhodospirillum photometricum	motile Gram negative phototrophic bacterium found mainly in freshwater	TRINITY_DN31057_c0_g1_i1	\Putative uncharacterized protein, partial [Pararhodospirillum photometricum DSM 122]\""	20.18±0.54	0.52±0.74	5.39±7.32	8.00±10.78	1.06±1.50
			TRINITY_DN61575_c2_g2_i4	\unnamed protein product, partial [Pararhodospirillum photometricum DSM 122]\""	10.61±7.12	0.12±0.16	0.86±0.36	8.81±7.34	0.93±0.05
			TRINITY_DN61575_c2_g2_i6	\Putative uncharacterized protein, partial [Pararhodospirillum photometricum DSM 122]\""	8.86±9.60	0.09±0.13	0.56±0.06	6.94±4.70	0.48±0.68
			TRINITY_DN62723_c7_g1_i12	\unnamed protein product, partial [Pararhodospirillum photometricum DSM 122]\""	45.43±63.57	0.67±0.35	20.20±28.57	18.30±15.99	7.57±10.71
71	Pedobacter	obligately aerobic, Gram-negative, non-motile or motile bacterium isolated from various environments such as soil, activated sludge, manure, compost, glacial cryoconite, glacial water and freshwater.	TRINITY_DN61500_c0_g1_i1	Transposase [Pedobacter ruber]	0.00±0.00	0.00±0.00	0.00±0.00	1.44±2.03	0.01±0.02
			TRINITY_DN62307_c3_g1_i1	DDE transposase [Pedobacter sp. PACM 27299]	0.00±0.00	0.00±0.00	0.00±0.00	2.41±3.40	0.00±0.00
72	Propionibacterium freudenreichii	non-motile Gram-positive bacterium commonly found in milk and dairy products and used as a probiotic	TRINITY_DN59980_c3_g1_i3	Transposase [Propionibacterium freudenreichii]	0.00±0.00	0.00±0.00	0.00±0.00	1.16±1.64	0.00±0.00
			TRINITY_DN60473_c0_g3_i1	Hypothetical protein RM25_1313 [Propionibacterium freudenreichii subsp. freudenreichii]	6.97±4.20	0.00±0.00	1.23±0.29	9.87±9.31	1.89±0.22
73	Providencia stuartii	motile Gram negative bacterium commonly found in soil, water, and sewage and can infect humans	TRINITY_DN50477_c0_g1_i1	hypothetical protein PROSTU_00109 [Providencia stuartii ATCC 25827]	15.40±21.53	0.06±0.08	0.00±0.00	7.34±4.25	0.17±0.24
74	Pseudomonas stutzeri	aerobic, Gram-negative, motile, non-spore forming found in a wide range of environment	TRINITY_DN56899_c0_g1_i2	transposase for insertion sequence element IS1001	0.06±0.09	0.00±0.00	0.01±0.02	1.30±1.84	0.00±0.00
75	Pseudonocardia	non-motile aerobic bacterium found living mutualistically on the cuticle of the leafcutter ants	TRINITY_DN62658_c4_g1_i2	IS481 family transposase [Pseudonocardia sp. P2]	0.09±0.12	0.00±0.00	0.00±0.00	3.11±4.40	0.02±0.02
76	Rhodococcus	aerobic, non-spore forming, non-motile Gram-positive; most species thrive in a wide range of environments while some species can cause infections in plants and mammals	TRINITY_DN237167_c0_g1_i1	hypothetical protein [Rhodococcus rhodochrous]	0.00±0.00	0.00±0.00	0.00±0.00	1.20±1.69	0.00±0.00
			TRINITY_DN57941_c0_g1_i1	hypothetical protein [Rhodococcus sp. UNC363MFTsu5.1]	0.00±0.00	0.00±0.00	0.00±0.00	3.05±4.32	0.03±0.04
			TRINITY_DN60018_c0_g2_i3	\hypothetical protein RHOER0001_3696, partial [Rhodococcus erythropolis SK121]\""	0.00±0.00	0.00±0.00	0.00±0.00	0.78±1.11	0.00±0.00
77	Riemerella anatipestifer	non-motile non-spore forming Gram negative bacterium that causes septicemic and exudative diseases in domestic ducks	TRINITY_DN54721_c0_g1_i1	TIGR00341 family protein [Riemerella anatipestifer]	0.00±0.00	0.00±0.00	0.00±0.00	0.85±1.21	0.00±0.00
78	Rothia	non motile Gram positive aerobic bacterium commonly associated with dental caries and periodontal disease	TRINITY_DN61968_c0_g1_i2	hypothetical protein HMPREF2682_03300 [Rothia sp. HMSC061D12]	0.00±0.01	0.00±0.00	0.01±0.01	3.83±5.41	0.01±0.02
79	Ruminococcus gnavus	motile or non-motile, non-spore forming anaerobic Gram-positive bacterium found commonly in human intestine	TRINITY_DN61840_c1_g3_i2	hypothetical protein RUMGNA_03973 [Ruminococcus gnavus ATCC 29149]	47.37±66.99	0.05±0.07	8.22±11.63	17.48±16.00	8.99±12.72
80	Sanguibacter keddieii	facultatively anaerobic, Gram-positive motile bacterium isolated from blood of heathy cows	TRINITY_DN158996_c0_g1_i1	RNA polymerase sigma factor [Sanguibacter keddieii]	0.00±0.00	0.00±0.00	0.00±0.00	0.99±1.40	0.00±0.00
81	Serinicoccus	strictly aerobic, Gram-positive, moderately halophilic bacteria isolated from seawater surfaces and sediments	TRINITY_DN58193_c1_g1_i2	\IS256 family transposase, partial [Serinicoccus sp. CNJ-927]\""	0.00±0.00	0.00±0.00	0.00±0.00	1.85±2.61	0.00±0.00
			TRINITY_DN60365_c1_g1_i2	IS256 family transposase [Serinicoccus sp. CUA-874]	0.00±0.00	0.00±0.00	0.00±0.00	1.84±2.60	0.00±0.00
82	Sphingobacteriales bacterium 44-15	aerobic, Gram-negative, non-motile, non-spore forming bacterial genus; species isolated from Antarctic soil, compost and clinical specimens of humans	TRINITY_DN36699_c0_g2_i1	hypothetical protein BGP14_09680 [Sphingobacteriales bacterium 44-15]	0.00±0.00	0.00±0.00	0.00±0.00	0.77±1.09	0.00±0.00
83	Sphingobacterium	motile non-spore forming Gram negative containing high concentrations of sphingophospholipids	TRINITY_DN15793_c0_g2_i1	MULTISPECIES: efflux RND transporter periplasmic adaptor subunit [Sphingobacterium]	0.00±0.00	0.00±0.00	0.00±0.00	0.76±1.08	0.00±0.00
			TRINITY_DN23149_c0_g1_i1	type IA DNA topoisomerase [Sphingobacterium spiritivorum]	0.00±0.00	0.00±0.00	0.00±0.00	0.72±1.01	0.00±0.00
			TRINITY_DN56560_c0_g1_i1	hypothetical protein [Sphingobacterium sp. T2]	0.00±0.00	0.00±0.00	0.00±0.00	0.70±0.99	0.00±0.00
84	Spirosoma	Strictly aerobic or facultatively anaerobic, Gram negative, non-motile or motile, non-spore forming	TRINITY_DN62824_c0_g3_i3	IS91 family transposase [Spirosoma sp. 48-14]	0.00±0.00	0.00±0.00	0.00±0.00	3.11±4.40	0.00±0.00
85	Staphylococcus	facultative anaerobes, Gram-positive, non-motile, non-spore forming bacterium found normally on human skin and mucous membranes, can cause infections in humans	TRINITY_DN26828_c1_g1_i1	IS3 family transposase [Staphylococcus aureus]	0.00±0.00	0.00±0.00	0.00±0.00	0.76±1.08	0.00±0.00
			TRINITY_DN56930_c0_g1_i1	hypothetical protein [Staphylococcus hyicus]	0.00±0.00	0.00±0.00	0.00±0.00	1.36±1.92	0.00±0.00
			TRINITY_DN60311_c0_g1_i1	hypothetical protein [Staphylococcus agnetis]	0.12±0.17	0.00±0.00	0.00±0.00	8.90±12.58	0.00±0.00
			TRINITY_DN60311_c0_g1_i2	hypothetical protein [Staphylococcus agnetis]	0.96±1.36	0.00±0.00	0.00±0.00	6.04±8.54	0.00±0.00
			TRINITY_DN60311_c0_g1_i6	hypothetical protein [Staphylococcus agnetis]	0.36±0.50	0.00±0.00	0.00±0.00	22.66±32.04	0.00±0.00
			TRINITY_DN61609_c0_g1_i1	\transposase for insertion sequence-like element IS431mec, partial [Staphylococcus aureus GD2010-159]\""	0.05±0.07	0.00±0.00	0.07±0.09	1.80±2.54	0.08±0.11
			TRINITY_DN61992_c3_g3_i1	hypothetical protein HMPREF9956_2590 [Staphylococcus epidermidis 14.1.R1.SE]	19.84±1.18	0.64±0.91	3.17±1.53	56.30±69.05	2.51±0.41
			TRINITY_DN62162_c0_g4_i1	\hypothetical protein V052_02628, partial [Staphylococcus aureus MSSA-93]\""	56.88±62.62	0.80±0.16	20.40±5.41	44.06±27.78	3.42±2.34
			TRINITY_DN62449_c3_g4_i1	\hypothetical protein U991_01373, partial [Staphylococcus aureus 1111100370]\""	14.58±5.01	0.08±0.12	0.97±0.93	70.59±86.56	2.14±2.02
			TRINITY_DN62449_c3_g4_i10	\hypothetical protein U991_01373, partial [Staphylococcus aureus 1111100370]\""	14.03±4.22	0.09±0.13	1.23±0.56	109.24±141.22	2.02±2.19
			TRINITY_DN62608_c3_g2_i4	\hypothetical protein V052_02628, partial [Staphylococcus aureus MSSA-93]\""	9.09±1.60	0.00±0.00	1.02±0.73	45.54±55.57	1.40±1.49
			TRINITY_DN62733_c3_g5_i1	\hypothetical protein V052_02628, partial [Staphylococcus aureus MSSA-93]\""	26.21±30.36	1.57±2.22	37.13±52.51	42.97±54.97	11.48±16.24
86	Streptococcus	mostly facultative anaerobes, Gram-positive, non-motile, non-spore forming, many are non-pathogenic while some can cause infections in humans	TRINITY_DN52884_c0_g1_i1	Copper resistance protein A precursor [Streptococcus pneumoniae]	0.00±0.00	0.00±0.00	0.00±0.00	1.12±1.59	0.00±0.00
			TRINITY_DN62161_c1_g2_i9	hypothetical protein HMPREF1043_0707 [Streptococcus anginosus subsp. whileyi CCUG 39159]	2.97±2.99	0.06±0.08	0.64±0.90	16.70±21.20	4.21±5.95
			TRINITY_DN62382_c3_g1_i1	hypothetical protein N594_01555 [Streptococcus equi subsp. zooepidemicus Sz16]	9.69±7.04	0.00±0.00	0.95±0.28	16.72±15.42	1.59±2.02
			TRINITY_DN62382_c3_g1_i2	hypothetical protein N594_01555 [Streptococcus equi subsp. zooepidemicus Sz16]	22.63±11.26	0.05±0.07	1.22±0.66	91.62±121.34	2.32±0.99
			TRINITY_DN62608_c3_g2_i2	hypothetical protein D593_1495 [Streptococcus intermedius BA1]	10.81±8.38	0.73±1.03	1.91±0.66	6.98±4.10	1.06±0.81
			TRINITY_DN62608_c3_g2_i3	hypothetical protein D593_1495 [Streptococcus intermedius BA1]	8.72±11.33	0.00±0.00	1.52±1.22	13.62±13.50	0.98±0.93
			TRINITY_DN62662_c4_g7_i10	hypothetical protein HMPREF1043_0707 [Streptococcus anginosus subsp. whileyi CCUG 39159]	3.92±3.93	0.07±0.10	0.84±0.14	9.54±12.59	0.92±0.37
			TRINITY_DN62662_c4_g7_i11	hypothetical protein HMPREF1043_0707 [Streptococcus anginosus subsp. whileyi CCUG 39159]	57.64±65.35	0.76±0.24	12.32±11.50	21.33±9.55	2.03±0.09
			TRINITY_DN62711_c3_g10_i12	hypothetical protein HMPREF1043_0706 [Streptococcus anginosus subsp. whileyi CCUG 39159]	22.66±28.95	0.10±0.14	1.07±0.84	12.50±10.62	10.43±10.05
			TRINITY_DN62733_c3_g16_i2	Uncharacterised protein [Streptococcus pneumoniae]	13.45±6.45	0.28±0.40	1.50±0.33	21.30±27.50	13.35±18.88
87	Streptomyces	non-motile spore forming aerobic Gram-positive bacterium found abundantly in soil and decaying matter	TRINITY_DN192674_c0_g1_i1	hypothetical protein [Streptomyces sp. ATexAB-D23]	0.00±0.00	0.00±0.00	0.00±0.00	1.02±1.45	0.00±0.00
			TRINITY_DN19920_c0_g3_i1	HNH endonuclease [Streptomyces sp. NRRL WC-3719]	0.00±0.00	0.00±0.00	0.00±0.00	1.02±1.45	0.00±0.00
			TRINITY_DN27316_c0_g1_i2	MULTISPECIES: 3'-5' exonuclease [Streptomyces]	0.00±0.00	0.00±0.00	0.00±0.00	1.02±1.44	0.00±0.00
			TRINITY_DN53049_c0_g1_i1	hypothetical protein [Streptomyces sp. NRRL WC-3753]	0.00±0.00	0.00±0.00	0.00±0.00	3.03±4.28	0.00±0.00
			TRINITY_DN62382_c4_g2_i7	conserved hypothetical protein [Streptomyces sp. C]	7.21±7.36	0.07±0.10	1.89±0.18	32.28±21.21	27.75±36.96
			TRINITY_DN62565_c0_g1_i2	hypothetical protein [Streptomyces puniceus]	0.00±0.00	0.00±0.00	0.00±0.00	0.95±1.35	0.00±0.00
88	Sutterella wadsworthensis	bile-resistant aerobic Gram-negative bacterium found in the gastrointestinal track	TRINITY_DN55200_c1_g1_i1	putative uncharacterized protein [Sutterella wadsworthensis CAG:135]	47.82±57.48	0.19±0.27	13.83±7.28	15.16±20.36	1.10±0.21
89	Thermotoga	Gram-negative hyperthemophilic bacteria	TRINITY_DN61030_c2_g7_i1	hypothetical protein [Thermotoga sp. TBYP3.1.4.1]	0.00±0.00	0.00±0.00	0.38±0.54	6.58±6.52	0.04±0.06
90	Turicella otitidis	non-motile non spore forming coryneform Gram-positive bacterium	TRINITY_DN62310_c0_g3_i11	cadmium resistance transporter [Turicella otitidis ATCC 51513]	0.00±0.00	0.00±0.00	0.01±0.01	1.66±2.35	0.04±0.06
			TRINITY_DN62310_c0_g3_i6	cadmium resistance transporter [Turicella otitidis ATCC 51513]	0.04±0.06	0.00±0.00	0.00±0.00	1.38±1.95	0.03±0.04
91	Vibrio campbellii	Gram-negative marine bacterium	TRINITY_DN62662_c4_g6_i1	hypothetical protein BWP24_00780 [Vibrio campbellii]	72.54±50.45	1.45±2.06	21.27±14.69	112.35±36.95	2.36±1.63
92	Xanthomonas citri	phytopathogenic bacterium that causes citrus canker	TRINITY_DN61840_c1_g2_i4	hypothetical protein XAC3610_10050001 [Xanthomonas citri subsp. citri]	47.48±66.84	0.05±0.07	8.26±11.58	14.51±20.20	15.73±3.20
* FPKM values represent mean±SD
