# Supplementary material for: Pitchers of Nepenthes khasiana express several digestive-enzyme encoding genes, harbor mostly fungi and probably evolved through changes in the expression of leaf polarity genes
Source: BMC Plant Biol. 2020 Nov 17;20:524. doi: 10.1186/s12870-020-02663-2 (PMC7672872; doi:10.1186/s12870-020-02663-2)
Supplement: Supplementary file 5 — Additional file 5: Table S7. List of transcripts of fungal origin. [file 12870_2020_2663_MOESM5_ESM.xlsx]

## Sheet: Sheet1
Table S7. List of transcripts of fungal origin
Sl No.	Genus/Species	Description	Transcript ID	BLAST	Transcript abundance (FPKM)*
					Leaf base	Tendril	Digestive zone	Waxy zone	Lid
1	Acidomyces richmondensis	acidophilic filamentous fungus	TRINITY_DN45558_c0_g1_i1	hypothetical protein FE78DRAFT_92069 [Acidomyces richmondensis]	0.00±0.00	0.19±0.26	1.52±2.16	0.58±0.81	0.00±0.00
			TRINITY_DN45578_c0_g1_i1	hypothetical protein FE78DRAFT_66197 [Acidomyces richmondensis]	0.04±0.06	1.00±1.42	9.48±13.41	1.13±1.60	0.02±0.04
			TRINITY_DN52695_c0_g1_i1	hypothetical protein FE78DRAFT_80912 [Acidomyces richmondensis]	1.40±1.80	0.24±0.34	1.25±1.77	0.55±0.78	0.00±0.00
2	Ajellomyces capsulatus	saprophytes in soil; pathogen in tissues (causes histoplasmosis and blastomycosis in humans)	TRINITY_DN53568_c0_g1_i1	hypothetical protein HCBG_05606 [Histoplasma capsulatum G186AR]	0.00±0.00	0.00±0.00	2.35±3.33	0.00±0.00	0.00±0.00
			TRINITY_DN62734_c3_g2_i8	transcript antisense to ribosomal RNA protein, partial [Histoplasma capsulatum H88]""	103.92±146.97	3.08±4.36	14.47±19.64	43.86±62.03	9.47±8.79
3	Arthrobotrys oligospora	nematophagous fungus	TRINITY_DN59254_c1_g1_i1	hypothetical protein AOL_s00081g331 [Arthrobotrys oligospora ATCC 24927]	0.28±0.40	1.04±1.30	0.97±1.38	0.19±0.26	0.01±0.02
4	Aspergillus	saprobe or pathogen; show adaptation to extreme environmental conditions (high salt, nutrient-depleted soils)	TRINITY_DN47969_c0_g1_i1	hypothetical protein ASPACDRAFT_37813 [Aspergillus aculeatus ATCC 16872]	3.45±4.88	0.00±0.00	1.24±0.98	9.89±12.22	7.36±10.40
			TRINITY_DN52047_c0_g1_i1	cyp-like protein, partial [Aspergillus ruber CBS 135680]""	414.25±437.62	7.24±10.24	27.30±23.60	177.56±93.11	14.83±7.11
			TRINITY_DN60241_c0_g3_i2	hypothetical protein ASPACDRAFT_37813 [Aspergillus aculeatus ATCC 16872]	74.66±58.21	1.11±1.57	14.32±4.92	204.78±199.06	16.26±12.11
			TRINITY_DN60654_c0_g5_i1	hypothetical protein ALT_1281 [Aspergillus lentulus]	136.22±26.57	2.07±2.72	17.16±1.20	316.37±317.84	23.04±21.67
			TRINITY_DN62651_c1_g4_i1	actin-interacting protein [Aspergillus luchuensis]	209.35±51.11	2.82±3.18	22.59±4.41	262.45±220.25	18.35±12.91
5	Aureobasidium	slow growing ubiquitous black yeast-like fungus	TRINITY_DN25187_c0_g1_i1	hypothetical protein M437DRAFT_50392 [Aureobasidium melanogenum CBS 110374]	0.26±0.37	0.00±0.00	0.32±0.45	3.97±5.61	0.12±0.17
			TRINITY_DN42645_c0_g1_i1	hypothetical protein M437DRAFT_37099 [Aureobasidium melanogenum CBS 110374]	1.75±2.42	0.02±0.03	0.04±0.05	0.09±0.13	1.54±2.18
			TRINITY_DN8906_c0_g1_i1	hypothetical protein M436DRAFT_82386 [Aureobasidium namibiae CBS 147.97]	0.00±0.00	0.04±0.05	2.14±3.03	0.00±0.00	0.00±0.00
6	Baudoinia compniacensis	sac fungus; colonises surfaces exposed to airborne ethanol, high humidity and large temperature shifts	TRINITY_DN29548_c0_g1_i1	hypothetical protein BAUCODRAFT_122945 [Baudoinia panamericana UAMH 10762]	0.04±0.06	0.16±0.22	1.67±2.37	0.00±0.00	0.00±0.00
			TRINITY_DN36498_c0_g1_i1	hypothetical protein BAUCODRAFT_78396, partial [Baudoinia panamericana UAMH 10762]""	0.00±0.00	0.27±0.39	3.27±4.62	0.00±0.00	0.00±0.00
			TRINITY_DN44095_c0_g1_i1	hypothetical protein BAUCODRAFT_31996 [Baudoinia panamericana UAMH 10762]	0.06±0.09	0.25±0.35	1.55±2.19	0.00±0.00	0.00±0.00
			TRINITY_DN46273_c0_g1_i1	hypothetical protein BAUCODRAFT_80780, partial [Baudoinia panamericana UAMH 10762]""	218.63±73.56	4.06±5.42	33.13±1.66	359.84±338.67	48.00±47.79
7	Beauveria bassiana	entomopathogenic fungus; causes white muscardine disease in several arthropod species; occurs naturally in soil; candidates for pest control	TRINITY_DN62341_c4_g8_i1	ubiquitin, partial [Beauveria bassiana]""	0.76±1.08	0.40±0.37	10.43±11.43	2.87±2.70	8.95±6.64
8	Blastomyces dermatitidis	a pathogenic fungus that causes blastomycosis in humans and other animals	TRINITY_DN62414_c1_g3_i4	hypothetical protein BDFG_09352 [Blastomyces dermatitidis ATCC 26199]	248.43±246.64	5.08±7.18	43.23±39.78	370.20±268.30	27.04±9.72
9	Byssochlamys spectabilis	one of the most heat tolerant fungus known; spoils food and causes human infection	TRINITY_DN50435_c0_g1_i1	conserved hypothetical protein [Byssochlamys spectabilis No. 5]	0.09±0.13	0.27±0.18	3.84±5.43	0.88±1.25	0.00±0.00
10	Candida	most species are commensals or endosymbionts; some can cause infections (candidiasis)	TRINITY_DN102900_c0_g1_i1	hypothetical protein QG37_01684 [Candida auris]	346.65±490.23	0.13±0.03	15.53±7.78	6.71±8.97	10.25±8.65
			TRINITY_DN10521_c0_g1_i1	mitochondrial ketol-acid reductoisomerase [Candida tanzawaensis NRRL Y-17324]	0.00±0.00	0.01±0.02	7.54±10.66	0.01±0.02	0.36±0.51
			TRINITY_DN10644_c0_g1_i1	CIC11C00000002298 [Candida intermedia]	0.00±0.00	0.00±0.00	2.51±3.55	0.09±0.13	0.25±0.36
			TRINITY_DN12110_c0_g2_i1	CIC11C00000005814 [Candida intermedia]	0.00±0.00	0.00±0.00	2.57±3.63	0.13±0.19	0.71±1.00
			TRINITY_DN123496_c0_g1_i1	CIC11C00000004349 [Candida intermedia]	0.00±0.00	0.01±0.02	2.03±2.87	0.03±0.04	0.50±0.70
			TRINITY_DN123919_c0_g1_i1	40S ribosomal protein S13	0.00±0.00	0.00±0.00	6.13±8.67	0.39±0.55	1.06±1.49
			TRINITY_DN123998_c0_g1_i1	hypothetical protein CANTADRAFT_44147 [Candida tanzawaensis NRRL Y-17324]	0.00±0.00	0.00±0.00	2.43±3.44	0.10±0.14	0.19±0.27
			TRINITY_DN124241_c0_g1_i1	CIC11C00000005551 [Candida intermedia]	0.00±0.00	0.00±0.00	3.74±5.29	0.04±0.06	0.20±0.28
			TRINITY_DN124616_c0_g1_i1	CIC11C00000003738 [Candida intermedia]	0.00±0.00	0.00±0.00	4.38±6.19	0.08±0.12	0.57±0.81
			TRINITY_DN125525_c0_g1_i1	CIC11C00000003285 [Candida intermedia]	0.00±0.00	0.00±0.00	5.02±7.10	0.08±0.11	0.51±0.72
			TRINITY_DN12560_c0_g1_i1	CIC11C00000004113 [Candida intermedia]	0.00±0.00	0.00±0.00	1.50±2.12	0.06±0.09	0.09±0.13
			TRINITY_DN12624_c0_g1_i1	CIC11C00000005452 [Candida intermedia]	0.00±0.00	0.00±0.00	4.40±6.22	0.31±0.44	0.71±1.00
			TRINITY_DN127992_c0_g1_i1	hypothetical protein QG37_07752 [Candida auris]	0.00±0.00	0.00±0.00	6.71±9.49	0.26±0.37	1.11±1.58
			TRINITY_DN128390_c0_g1_i1	CIC11C00000003638 [Candida intermedia]	0.00±0.00	0.02±0.02	6.07±8.58	0.26±0.37	1.32±1.87
			TRINITY_DN12969_c0_g1_i1	CIC11C00000002219 [Candida intermedia]	0.00±0.00	0.00±0.00	7.23±10.23	0.25±0.36	1.30±1.84
			TRINITY_DN12992_c0_g1_i1	hypothetical protein QG37_08166 [Candida auris]	0.00±0.00	0.00±0.00	0.96±1.35	0.01±0.02	0.04±0.06
			TRINITY_DN130157_c0_g1_i1	Cell wall mannoprotein PIR1, partial [Candida glabrata]""	0.00±0.00	0.00±0.00	6.24±8.82	0.41±0.59	0.64±0.90
			TRINITY_DN130666_c0_g1_i1	hypothetical protein QG37_07752 [Candida auris]	0.00±0.00	0.00±0.00	4.38±6.19	0.14±0.20	0.61±0.86
			TRINITY_DN132107_c0_g1_i1	CIC11C00000001136 [Candida intermedia]	0.00±0.00	0.00±0.00	1.84±2.60	0.06±0.08	0.35±0.50
			TRINITY_DN13259_c0_g2_i1	dihydrolipoamide succinyltransferase [Candida tenuis ATCC 10573]	0.00±0.00	0.00±0.00	3.04±4.30	0.16±0.22	0.51±0.73
			TRINITY_DN138053_c0_g1_i1	CIC11C00000003988 [Candida intermedia]	0.00±0.00	0.00±0.00	9.23±9.90	0.29±0.40	0.99±1.40
			TRINITY_DN150434_c0_g1_i1	CIC11C00000000071 [Candida intermedia]	0.00±0.00	0.00±0.00	5.59±7.90	0.19±0.27	0.74±1.05
			TRINITY_DN15574_c0_g1_i1	CYP52A59 [Candida oregonensis]	0.00±0.00	0.00±0.00	2.00±2.82	0.07±0.10	0.17±0.24
			TRINITY_DN156649_c0_g1_i1	putative translation elongation factor 1-beta (EF-1-beta) [Candida tanzawaensis NRRL Y-17324]	0.00±0.00	0.02±0.03	9.43±13.34	0.10±0.14	1.24±1.75
			TRINITY_DN158198_c0_g1_i1	CIC11C00000000811 [Candida intermedia]	0.00±0.00	0.00±0.00	6.61±9.35	0.27±0.38	0.85±1.21
			TRINITY_DN16214_c0_g1_i1	CIC11C00000002858 [Candida intermedia]	0.00±0.00	0.00±0.00	1.67±2.37	0.04±0.06	0.22±0.31
			TRINITY_DN163380_c0_g1_i1	CIC11C00000004640 [Candida intermedia]	0.00±0.00	0.00±0.00	5.36±7.58	0.09±0.12	0.83±1.18
			TRINITY_DN1653_c0_g2_i1	hypothetical protein QG37_03333 [Candida auris]	0.00±0.00	0.00±0.00	1.32±1.86	0.03±0.05	0.18±0.26
			TRINITY_DN168509_c0_g1_i1	CIC11C00000002900 [Candida intermedia]	0.00±0.00	0.00±0.00	5.80±8.21	0.20±0.28	0.84±1.18
			TRINITY_DN16901_c0_g1_i1	CIC11C00000001001 [Candida intermedia]	0.00±0.00	0.00±0.00	5.14±7.27	0.09±0.13	0.81±1.15
			TRINITY_DN16901_c0_g2_i1	CIC11C00000001001 [Candida intermedia]	0.00±0.00	0.00±0.00	2.90±4.10	0.08±0.11	0.64±0.91
			TRINITY_DN170036_c0_g1_i1	hypothetical protein QG37_06833 [Candida auris]	0.00±0.00	0.02±0.03	6.35±8.98	0.43±0.60	0.98±1.38
			TRINITY_DN18241_c0_g1_i1	iron transport multicopper oxidase FET3 precursor	0.00±0.00	0.00±0.00	1.24±1.75	0.03±0.04	0.07±0.09
			TRINITY_DN18824_c0_g1_i1	CIC11C00000003673, partial [Candida intermedia]""	0.00±0.00	0.00±0.00	5.62±7.95	0.20±0.29	0.55±0.78
			TRINITY_DN189854_c0_g1_i1	CIC11C00000003022 [Candida intermedia]	0.00±0.00	0.00±0.00	10.58±14.97	0.35±0.50	1.87±2.65
			TRINITY_DN190655_c0_g1_i1	CIC11C00000003303 [Candida intermedia]	0.00±0.00	0.00±0.00	0.64±0.90	0.02±0.03	0.05±0.07
			TRINITY_DN19106_c0_g1_i1	CIC11C00000005060 [Candida intermedia]	0.00±0.00	0.00±0.00	2.11±2.99	0.00±0.00	0.60±0.85
			TRINITY_DN19161_c0_g1_i1	hypothetical protein QG37_01745 [Candida auris]	0.00±0.00	0.00±0.00	1.40±1.98	0.01±0.02	0.14±0.20
			TRINITY_DN191803_c0_g1_i1	hypothetical protein QG37_08128 [Candida auris]	0.00±0.00	0.00±0.00	3.90±5.51	0.10±0.13	0.22±0.31
			TRINITY_DN193086_c0_g1_i1	CIC11C00000005177 [Candida intermedia]	0.00±0.00	0.00±0.00	1.20±1.70	0.02±0.02	0.09±0.13
			TRINITY_DN19479_c0_g1_i1	CIC11C00000003354 [Candida intermedia]	0.00±0.00	0.00±0.00	7.27±10.29	0.31±0.43	1.25±1.77
			TRINITY_DN19481_c0_g2_i1	CIC11C00000000295 [Candida intermedia]	0.00±0.00	0.00±0.00	0.98±1.38	0.05±0.07	0.13±0.19
			TRINITY_DN195021_c0_g1_i1	CIC11C00000002689 [Candida intermedia]	0.00±0.00	0.00±0.00	5.15±7.28	0.25±0.35	0.69±0.98
			TRINITY_DN19535_c0_g1_i1	CIC11C00000001798 [Candida intermedia]	0.00±0.00	0.00±0.00	0.97±1.37	0.01±0.02	0.22±0.31
			TRINITY_DN197148_c0_g1_i1	CIC11C00000003565 [Candida intermedia]	0.00±0.00	0.00±0.00	1.48±2.09	0.03±0.05	0.22±0.31
			TRINITY_DN19775_c0_g1_i1	CIC11C00000000636 [Candida intermedia]	0.00±0.00	0.00±0.00	3.19±4.51	0.05±0.07	0.34±0.47
			TRINITY_DN200853_c0_g1_i1	CIC11C00000004058 [Candida intermedia]	0.00±0.00	0.00±0.00	2.70±3.81	0.07±0.09	0.39±0.55
			TRINITY_DN201769_c0_g1_i1	CIC11C00000001361 [Candida intermedia]	0.00±0.00	0.03±0.04	8.64±12.22	0.69±0.98	1.43±2.02
			TRINITY_DN20181_c0_g1_i1	CIC11C00000004729 [Candida intermedia]	0.00±0.00	0.00±0.00	3.32±4.70	0.13±0.19	0.53±0.75
			TRINITY_DN202636_c0_g1_i1	CIC11C00000002097 [Candida intermedia]	0.00±0.00	0.00±0.00	3.77±5.34	0.11±0.16	0.40±0.57
			TRINITY_DN204720_c0_g1_i1	hypothetical protein QG37_03132 [Candida auris]	0.00±0.00	0.00±0.00	5.81±8.21	0.15±0.21	0.82±1.16
			TRINITY_DN212133_c0_g1_i1	CIC11C00000004845 [Candida intermedia]	0.00±0.00	0.00±0.00	9.10±12.88	0.20±0.29	0.64±0.91
			TRINITY_DN215142_c0_g1_i1	CIC11C00000000214 [Candida intermedia]	0.00±0.00	0.00±0.00	2.73±3.86	0.00±0.00	0.17±0.24
			TRINITY_DN2164_c0_g1_i1	CIC11C00000001035 [Candida intermedia]	0.00±0.00	0.00±0.00	4.91±6.94	0.00±0.00	0.72±1.01
			TRINITY_DN224890_c0_g1_i1	CIC11C00000002282 [Candida intermedia]	0.00±0.00	0.00±0.00	0.82±1.16	0.01±0.01	0.14±0.20
			TRINITY_DN225859_c0_g1_i1	CIC11C00000002772 [Candida intermedia]	0.00±0.00	0.00±0.00	5.70±8.06	0.06±0.09	0.79±1.12
			TRINITY_DN228369_c0_g1_i1	CIC11C00000004734 [Candida intermedia]	0.00±0.00	0.00±0.00	5.25±7.42	0.08±0.11	0.43±0.61
			TRINITY_DN22867_c0_g2_i1	CIC11C00000004487 [Candida intermedia]	0.00±0.00	0.00±0.00	0.76±1.07	0.01±0.01	0.08±0.12
			TRINITY_DN229741_c0_g1_i1	hypothetical protein QG37_01934 [Candida auris]	0.03±0.04	0.02±0.03	11.56±0.67	0.18±0.25	0.95±1.34
			TRINITY_DN232791_c0_g1_i1	histone H2A.2 [Candida auris]	0.12±0.17	0.00±0.00	8.67±12.26	0.23±0.33	0.91±1.28
			TRINITY_DN233019_c0_g1_i1	CIC11C00000005818 [Candida intermedia]	0.00±0.00	0.00±0.00	2.66±3.77	0.08±0.12	0.68±0.96
			TRINITY_DN23325_c0_g1_i1	CIC11C00000004600 [Candida intermedia]	0.00±0.00	0.00±0.00	7.47±8.32	0.52±0.73	1.84±2.61
			TRINITY_DN235668_c0_g1_i1	CIC11C00000005645 [Candida intermedia]	0.00±0.00	0.00±0.00	6.07±8.58	0.17±0.24	0.45±0.64
			TRINITY_DN235806_c0_g1_i1	hypothetical protein QG37_06966 [Candida auris]	0.00±0.00	0.02±0.03	6.36±9.00	0.27±0.38	1.25±1.77
			TRINITY_DN238855_c0_g1_i1	hypothetical protein QG37_02078 [Candida auris]	0.00±0.00	0.00±0.00	12.31±17.40	0.35±0.49	1.77±2.50
			TRINITY_DN23891_c0_g2_i1	mitochondrial carrier [Candida tanzawaensis NRRL Y-17324]	0.00±0.00	0.00±0.00	6.06±8.57	0.30±0.43	0.81±1.15
			TRINITY_DN247835_c0_g1_i1	CIC11C00000002199 [Candida intermedia]	0.00±0.00	0.00±0.00	8.83±12.49	0.29±0.42	1.56±2.20
			TRINITY_DN27004_c0_g1_i1	CIC11C00000004249 [Candida intermedia]	0.00±0.00	0.00±0.00	3.07±4.34	0.02±0.03	0.53±0.75
			TRINITY_DN28090_c0_g1_i1	isocitrate dehydrogenase [Candida tanzawaensis NRRL Y-17324]	0.00±0.00	0.00±0.00	3.91±5.53	0.27±0.38	0.87±1.23
			TRINITY_DN28659_c0_g1_i1	conserved hypothetical protein [Candida albicans WO-1]	0.00±0.00	0.00±0.00	4.37±6.18	0.04±0.06	0.77±1.09
			TRINITY_DN2886_c0_g1_i1	manganese and iron superoxide dismutase [Candida tanzawaensis NRRL Y-17324]	0.00±0.00	0.00±0.00	4.31±6.09	0.24±0.34	0.50±0.71
			TRINITY_DN29323_c0_g1_i1	CIC11C00000000188 [Candida intermedia]	0.00±0.00	0.00±0.00	2.65±3.75	0.11±0.15	0.26±0.37
			TRINITY_DN29913_c0_g1_i1	CIC11C00000001697 [Candida intermedia]	0.00±0.00	0.00±0.00	2.88±4.07	0.03±0.04	0.30±0.42
			TRINITY_DN30028_c0_g4_i1	CYP52A60 [Candida oregonensis]	0.06±0.09	0.00±0.00	1.24±1.76	0.00±0.00	0.02±0.03
			TRINITY_DN30316_c0_g2_i1	CIC11C00000000930 [Candida intermedia]	0.00±0.00	0.00±0.00	1.11±1.57	0.00±0.00	0.31±0.44
			TRINITY_DN30746_c0_g1_i1	CIC11C00000000788 [Candida intermedia]	0.00±0.00	0.00±0.00	2.22±3.13	0.07±0.09	0.20±0.28
			TRINITY_DN31304_c0_g1_i1	CIC11C00000005721 [Candida intermedia]	0.00±0.00	0.00±0.00	3.91±5.54	0.18±0.26	0.61±0.87
			TRINITY_DN32647_c0_g1_i1	CIC11C00000005077 [Candida intermedia]	0.00±0.00	0.00±0.00	1.81±2.56	0.03±0.04	0.27±0.38
			TRINITY_DN33440_c0_g1_i1	CIC11C00000003159 [Candida intermedia]	0.00±0.00	0.00±0.00	7.14±10.09	0.31±0.44	0.92±1.29
			TRINITY_DN33942_c0_g1_i1	CIC11C00000001407 [Candida intermedia]	0.00±0.00	0.03±0.04	3.99±5.65	0.22±0.30	0.95±1.34
			TRINITY_DN33969_c0_g1_i1	CIC11C00000001463 [Candida intermedia]	0.00±0.00	0.00±0.00	1.40±1.97	0.07±0.10	0.17±0.24
			TRINITY_DN34177_c0_g1_i1	hypothetical protein QG37_05708 [Candida auris]	0.00±0.00	0.00±0.00	2.16±3.06	0.04±0.06	0.44±0.62
			TRINITY_DN34570_c0_g1_i1	CIC11C00000000478 [Candida intermedia]	0.00±0.00	0.00±0.00	6.52±9.23	0.30±0.42	1.13±1.60
			TRINITY_DN35057_c0_g1_i1	CIC11C00000001012 [Candida intermedia]	0.00±0.00	0.00±0.00	1.31±1.85	0.01±0.01	0.02±0.02
			TRINITY_DN35247_c0_g3_i1	CIC11C00000005042 [Candida intermedia]	0.00±0.00	0.00±0.00	0.74±1.04	0.01±0.01	0.07±0.09
			TRINITY_DN3584_c0_g2_i1	hypothetical protein QG37_03699 [Candida auris]	0.00±0.00	0.00±0.00	4.10±5.79	0.14±0.20	0.58±0.82
			TRINITY_DN36201_c0_g1_i1	CIC11C00000005051 [Candida intermedia]	0.00±0.00	0.00±0.00	0.81±1.14	0.02±0.03	0.11±0.15
			TRINITY_DN37212_c0_g2_i1	CIC11C00000004730 [Candida intermedia]	0.00±0.00	0.00±0.00	0.89±1.26	0.03±0.05	0.15±0.21
			TRINITY_DN37963_c0_g1_i1	CIC11C00000002713 [Candida intermedia]	0.00±0.00	0.00±0.00	1.48±2.09	0.07±0.11	0.15±0.21
			TRINITY_DN38372_c0_g1_i1	CIC11C00000000277 [Candida intermedia]	0.00±0.00	0.00±0.00	1.50±2.12	0.09±0.13	0.31±0.44
			TRINITY_DN3870_c0_g1_i1	CIC11C00000001836 [Candida intermedia]	0.00±0.00	0.00±0.00	0.93±1.32	0.05±0.07	0.00±0.00
			TRINITY_DN38824_c0_g1_i1	nadp(+)-dependent dehydrogenase [Candida auris]	0.00±0.00	0.00±0.00	0.95±1.35	0.01±0.02	0.16±0.22
			TRINITY_DN39694_c0_g1_i1	CIC11C00000002777 [Candida intermedia]	0.80±1.13	0.26±0.37	2.64±3.73	0.05±0.07	1.09±0.14
			TRINITY_DN40034_c0_g2_i1	CIC11C00000004578 [Candida intermedia]	0.00±0.00	0.00±0.00	2.14±3.02	0.00±0.00	0.23±0.33
			TRINITY_DN41385_c0_g1_i1	CIC11C00000004590 [Candida intermedia]	0.00±0.00	0.00±0.00	0.89±1.26	0.00±0.00	0.07±0.10
			TRINITY_DN4256_c0_g1_i1	CIC11C00000004328 [Candida intermedia]	0.00±0.00	0.00±0.00	2.15±3.05	0.08±0.11	0.37±0.53
			TRINITY_DN44170_c0_g1_i1	ribosomal 60S subunit protein L21A [Candida albicans SC5314]	0.00±0.00	0.00±0.00	7.23±10.22	0.17±0.24	1.66±2.34
			TRINITY_DN44409_c0_g1_i1	CIC11C00000002298 [Candida intermedia]	0.00±0.00	0.00±0.00	2.99±4.22	0.16±0.23	0.25±0.35
			TRINITY_DN45507_c0_g1_i1	CIC11C00000000231 [Candida intermedia]	0.00±0.00	0.00±0.00	1.86±2.63	0.09±0.13	0.41±0.58
			TRINITY_DN46057_c0_g2_i1	CIC11C00000001265 [Candida intermedia]	0.03±0.05	0.00±0.00	3.87±5.47	0.11±0.15	1.26±1.78
			TRINITY_DN46978_c0_g1_i1	gtp-binding nuclear protein gsp1 ran [Candida auris]	0.35±0.41	0.10±0.15	4.08±5.76	0.39±0.19	2.10±0.67
			TRINITY_DN47442_c0_g1_i1	hypothetical protein QG37_01471 [Candida auris]	0.00±0.00	0.00±0.00	2.51±3.55	0.03±0.04	0.21±0.30
			TRINITY_DN47442_c0_g1_i2	hypothetical protein QG37_01471 [Candida auris]	0.03±0.04	0.00±0.00	4.29±6.07	0.12±0.17	0.46±0.65
			TRINITY_DN47488_c0_g1_i1	phosphoenolpyruvate carboxykinase [Candida albicans WO-1]	0.68±0.97	0.15±0.21	5.07±7.16	0.38±0.22	0.96±1.36
			TRINITY_DN47726_c0_g1_i1	CIC11C00000000937 [Candida intermedia]	0.00±0.00	0.00±0.00	1.96±2.78	0.04±0.06	0.19±0.27
			TRINITY_DN48254_c0_g2_i1	CIC11C00000002698 [Candida intermedia]	0.00±0.00	0.00±0.00	4.56±6.44	0.07±0.10	0.99±1.40
			TRINITY_DN49365_c0_g1_i1	CIC11C00000005856 [Candida intermedia]	0.00±0.00	0.00±0.00	1.21±1.71	0.03±0.04	0.21±0.30
			TRINITY_DN49412_c0_g1_i1	CIC11C00000004418 [Candida intermedia]	0.00±0.00	0.00±0.00	2.44±3.45	0.03±0.05	0.34±0.49
			TRINITY_DN49792_c0_g2_i1	CIC11C00000005804 [Candida intermedia]	0.12±0.18	0.27±0.38	1.66±1.80	0.41±0.58	1.27±1.26
			TRINITY_DN50371_c0_g1_i1	hypothetical protein QG37_01529 [Candida auris]	0.00±0.00	0.00±0.00	6.19±8.75	0.38±0.54	0.79±1.11
			TRINITY_DN50495_c0_g1_i1	CIC11C00000001020 [Candida intermedia]	0.00±0.00	0.00±0.00	1.05±1.48	0.04±0.05	0.12±0.16
			TRINITY_DN50611_c0_g1_i1	CIC11C00000000353 [Candida intermedia]	0.00±0.00	0.00±0.00	2.23±3.16	0.08±0.11	0.37±0.53
			TRINITY_DN54733_c1_g1_i1	hypothetical protein MEM_06229 [Candida albicans L26]	62.03±87.28	0.00±0.00	6.04±7.26	215.12±284.34	18.93±26.77
			TRINITY_DN56069_c1_g1_i1	CIC11C00000005151 [Candida intermedia]	0.08±0.11	0.00±0.00	5.49±7.77	0.59±0.11	1.74±0.24
			TRINITY_DN56453_c0_g1_i1	60s ribosomal protein l8 [Candida auris]	0.03±0.04	0.01±0.02	5.69±8.05	0.17±0.24	1.06±1.50
			TRINITY_DN59151_c1_g1_i1	CIC11C00000001433 [Candida intermedia]	0.06±0.08	1.20±1.69	2.76±3.91	0.00±0.00	0.00±0.00
			TRINITY_DN59153_c3_g3_i1	60s ribosomal protein l28 [Candida auris]	0.65±0.92	0.00±0.00	6.86±8.27	1.38±0.49	2.98±0.91
			TRINITY_DN5965_c0_g1_i1	Cmd1 calmodulin [Candida orthopsilosis Co 90-125]	0.00±0.00	0.00±0.00	3.10±4.38	0.07±0.09	0.84±1.18
			TRINITY_DN60435_c2_g2_i1	CIC11C00000002162 [Candida intermedia]	0.00±0.00	0.00±0.00	3.14±4.44	0.22±0.31	0.68±0.96
			TRINITY_DN61153_c2_g2_i1	bmh1 protein [Candida auris]	0.00±0.00	0.00±0.00	5.51±7.79	0.35±0.15	1.51±0.15
			TRINITY_DN61592_c0_g4_i1	CIC11C00000000919 [Candida intermedia]	0.07±0.09	0.00±0.00	31.50±38.98	1.08±1.23	3.55±5.02
			TRINITY_DN61712_c2_g1_i1	hypothetical protein QG37_00049 [Candida auris]	0.00±0.00	0.00±0.00	2.26±3.19	0.12±0.17	0.15±0.21
			TRINITY_DN61748_c2_g4_i1	CIC11C00000000025 [Candida intermedia]	0.00±0.00	0.03±0.04	4.97±7.03	0.34±0.49	1.29±1.82
			TRINITY_DN62136_c6_g2_i1	CIC11C00000003942 [Candida intermedia]	2.67±3.77	0.81±1.13	2.36±2.33	1.90±2.41	5.06±5.91
			TRINITY_DN62136_c6_g2_i2	CIC11C00000003942 [Candida intermedia]	2.67±3.77	0.81±1.13	1.85±1.61	1.81±2.53	5.29±5.59
			TRINITY_DN62136_c6_g3_i1	CIC11C00000004792 [Candida intermedia]	0.00±0.00	0.01±0.02	4.43±6.27	0.15±0.21	0.59±0.83
			TRINITY_DN62536_c2_g1_i1	CIC11C00000003596 [Candida intermedia]	0.00±0.00	0.00±0.00	2.61±3.69	0.12±0.16	0.82±1.15
			TRINITY_DN63837_c0_g1_i1	CIC11C00000000872 [Candida intermedia]	0.00±0.00	0.00±0.00	1.25±1.77	0.06±0.08	0.13±0.18
			TRINITY_DN65628_c0_g1_i1	CIC11C00000004775 [Candida intermedia]	0.00±0.00	0.00±0.00	1.86±2.63	0.07±0.09	0.16±0.23
			TRINITY_DN67378_c0_g1_i1	CIC11C00000002039 [Candida intermedia]	0.00±0.00	0.00±0.00	2.49±3.53	0.10±0.13	0.56±0.79
			TRINITY_DN72381_c0_g1_i1	hypothetical protein CANTADRAFT_21017 [Candida tanzawaensis NRRL Y-17324]	2.54±3.59	0.00±0.00	9.46±13.38	0.86±0.93	1.08±0.98
			TRINITY_DN7311_c0_g3_i1	CIC11C00000002832 [Candida intermedia]	0.00±0.00	0.00±0.00	2.67±3.78	0.04±0.06	0.68±0.96
			TRINITY_DN7577_c0_g2_i1	CIC11C00000000521 [Candida intermedia]	0.00±0.00	0.01±0.01	3.55±5.02	0.07±0.10	0.31±0.43
			TRINITY_DN7695_c0_g1_i1	CIC11C00000001027 [Candida intermedia]	0.00±0.00	0.01±0.02	2.25±3.18	0.05±0.07	0.25±0.35
			TRINITY_DN89076_c0_g1_i1	CIC11C00000003754 [Candida intermedia]	0.00±0.00	0.00±0.00	2.96±4.19	0.13±0.18	0.47±0.66
			TRINITY_DN8916_c0_g1_i1	CIC11C00000005279 [Candida intermedia]	0.00±0.00	0.00±0.00	1.10±1.56	0.00±0.00	0.04±0.06
			TRINITY_DN89263_c0_g1_i1	CIC11C00000005530 [Candida intermedia]	0.00±0.00	0.00±0.00	6.20±8.77	0.34±0.48	0.97±1.37
			TRINITY_DN89504_c0_g1_i1	CIC11C00000001204 [Candida intermedia]	0.00±0.00	0.03±0.04	7.43±10.51	0.42±0.59	1.39±1.97
			TRINITY_DN89633_c0_g1_i1	H(+)-transporting V1 sector ATPase subunit A [Candida albicans SC5314]	0.00±0.00	0.00±0.00	2.91±4.12	0.11±0.15	0.26±0.37
			TRINITY_DN89998_c0_g1_i1	CIC11C00000000280 [Candida intermedia]	0.36±0.51	0.02±0.02	5.87±7.12	0.16±0.11	1.81±0.34
			TRINITY_DN91790_c0_g1_i1	CIC11C00000002641 [Candida intermedia]	0.00±0.00	0.00±0.00	8.29±11.72	0.32±0.46	0.85±1.21
11	Ceriporiopsis subvermispora	white-rot fungus	TRINITY_DN13421_c0_g1_i1	hypothetical protein CERSUDRAFT_163725, partial [Gelatoporia subvermispora B]""	3.03±2.88	0.22±0.31	2.00±2.83	5.78±7.42	44.39±62.78
			TRINITY_DN60699_c1_g3_i1	hypothetical protein CERSUDRAFT_146047, partial [Gelatoporia subvermispora B]""	6.84±2.51	0.39±0.07	25.40±35.92	7.50±5.00	2.75±3.88
			TRINITY_DN62317_c4_g1_i1	hypothetical protein CERSUDRAFT_162701, partial [Gelatoporia subvermispora B]""	6.34±6.69	0.51±0.48	1.81±0.95	15.67±17.65	1.80±1.14
			TRINITY_DN62317_c4_g8_i1	hypothetical protein CERSUDRAFT_162701, partial [Gelatoporia subvermispora B]""	3.24±2.31	0.13±0.06	32.17±41.99	2.74±0.64	0.68±0.45
			TRINITY_DN62317_c4_g8_i3	hypothetical protein CERSUDRAFT_162690 [Gelatoporia subvermispora B]	2.35±1.05	0.15±0.04	16.30±19.55	2.01±1.66	135.13±189.70
			TRINITY_DN62835_c0_g1_i1	hypothetical protein CERSUDRAFT_163725, partial [Gelatoporia subvermispora B]""	5.75±2.90	0.60±0.52	18.14±25.39	12.36±0.75	22.79±32.02
12	Cladophialophora bantiana	highly neurotropic dematiaceous fungus	TRINITY_DN53981_c0_g1_i1	hypothetical protein Z519_08888 [Cladophialophora bantiana CBS 173.52]	0.18±0.26	0.30±0.43	0.00±0.00	0.04±0.06	1.01±1.43
13	Clavispora lusitaniae	saprobe fermentative yeast; causes candidemia in humans; isolated from animals, insects and plants	TRINITY_DN102261_c0_g1_i1	40S ribosomal protein S3aE	0.24±0.34	0.31±0.44	7.84±10.83	0.94±0.14	4.94±3.98
			TRINITY_DN106621_c0_g1_i1	hypothetical protein	0.00±0.00	0.00±0.00	13.77±19.47	0.38±0.53	2.05±2.90
			TRINITY_DN10757_c0_g1_i1	similar to ribosomal protein S5	0.00±0.00	0.00±0.00	6.29±8.89	0.27±0.38	1.54±2.17
			TRINITY_DN121458_c0_g1_i1	hypothetical protein	0.00±0.00	0.00±0.00	0.92±1.30	0.00±0.00	0.05±0.07
			TRINITY_DN122704_c0_g1_i1	hypothetical protein	0.00±0.00	0.02±0.03	26.97±38.15	0.84±1.19	3.13±4.43
			TRINITY_DN122852_c0_g1_i1	hypothetical protein	0.00±0.00	0.00±0.00	3.52±4.98	0.02±0.03	0.55±0.78
			TRINITY_DN123084_c0_g1_i1	hypothetical protein	0.00±0.00	0.00±0.00	1.07±1.51	0.04±0.05	0.11±0.16
			TRINITY_DN124128_c0_g1_i1	hypothetical protein	0.00±0.00	0.00±0.00	5.87±8.30	0.39±0.55	0.76±1.08
			TRINITY_DN126357_c0_g1_i1	hypothetical protein	0.00±0.00	0.00±0.00	2.12±3.00	0.03±0.04	0.37±0.52
			TRINITY_DN126578_c0_g1_i1	hypothetical protein	0.00±0.00	0.00±0.00	9.24±13.06	0.29±0.42	1.03±1.45
			TRINITY_DN13027_c0_g1_i1	hypothetical protein	0.00±0.00	0.01±0.01	1.73±2.44	0.05±0.07	0.26±0.36
			TRINITY_DN130779_c0_g1_i1	histone H2B.1	0.00±0.00	0.00±0.00	11.27±15.94	0.25±0.36	1.20±1.70
			TRINITY_DN133771_c0_g1_i1	60S ribosomal protein L13	0.00±0.00	0.00±0.00	5.47±7.73	0.19±0.27	0.94±1.33
			TRINITY_DN155568_c0_g1_i1	hypothetical protein	0.00±0.00	0.00±0.00	14.15±20.01	1.03±1.46	1.09±1.54
			TRINITY_DN157474_c0_g1_i1	similar to potential peroxisomal lipid carrier	0.00±0.00	0.00±0.00	50.26±71.07	1.38±1.95	6.17±8.73
			TRINITY_DN166056_c0_g2_i1	hypothetical protein	0.00±0.00	0.00±0.00	1.84±2.60	0.00±0.00	0.28±0.39
			TRINITY_DN169634_c0_g1_i1	hypothetical protein	0.00±0.00	0.00±0.00	2.65±3.75	0.00±0.00	0.26±0.37
			TRINITY_DN169969_c0_g1_i1	hypothetical protein	0.00±0.00	0.00±0.00	1.93±2.72	0.02±0.03	0.19±0.27
			TRINITY_DN190947_c0_g1_i1	hypothetical protein	0.00±0.00	0.00±0.00	6.22±8.79	0.14±0.19	1.16±1.64
			TRINITY_DN197089_c0_g1_i1	similar to potential cytoplasmic adenylate kinase	0.00±0.00	0.00±0.00	2.57±3.63	0.11±0.16	0.33±0.47
			TRINITY_DN197208_c0_g1_i1	hypothetical protein	0.00±0.00	0.00±0.00	7.34±10.38	0.50±0.70	0.96±1.35
			TRINITY_DN19807_c0_g1_i1	hypothetical protein	0.00±0.00	0.00±0.00	1.90±2.68	0.00±0.00	0.05±0.07
			TRINITY_DN199591_c0_g1_i1	hypothetical protein	0.00±0.00	0.00±0.00	7.18±10.16	0.30±0.42	0.92±1.29
			TRINITY_DN200245_c0_g1_i1	hypothetical protein	0.00±0.00	0.00±0.00	6.56±9.28	0.28±0.39	1.18±1.66
			TRINITY_DN201453_c0_g1_i1	hypothetical protein	0.00±0.00	0.00±0.00	7.62±10.77	0.18±0.25	1.20±1.70
			TRINITY_DN203594_c0_g1_i1	hypothetical protein	0.00±0.00	0.00±0.00	2.37±3.35	0.11±0.16	0.34±0.48
			TRINITY_DN20558_c0_g1_i1	mitochondrial F-ATPase beta subunit, partial [Clavispora lusitaniae]""	0.10±0.15	0.00±0.00	5.68±8.04	0.28±0.39	0.88±1.24
			TRINITY_DN217632_c0_g1_i1	hypothetical protein	0.00±0.00	0.00±0.00	6.22±8.79	0.15±0.22	1.71±2.42
			TRINITY_DN23009_c0_g1_i1	hypothetical protein	0.00±0.00	0.00±0.00	5.61±7.93	0.31±0.44	1.03±1.45
			TRINITY_DN27170_c0_g1_i1	protein transport protein SEC61 alpha subunit	0.00±0.00	0.00±0.00	0.82±1.16	0.01±0.02	0.06±0.08
			TRINITY_DN29854_c0_g1_i1	hypothetical protein	0.00±0.00	0.00±0.00	1.58±2.24	0.00±0.00	0.22±0.31
			TRINITY_DN30935_c0_g1_i1	RHO1 protein	0.00±0.00	0.00±0.00	2.49±3.52	0.04±0.06	0.20±0.28
			TRINITY_DN32102_c0_g1_i1	40S ribosomal protein S0-A	0.00±0.00	0.00±0.00	5.53±7.83	0.18±0.25	0.51±0.72
			TRINITY_DN33942_c0_g2_i1	hypothetical protein	0.00±0.00	0.00±0.00	5.39±7.62	0.08±0.12	1.04±1.48
			TRINITY_DN35599_c0_g1_i1	hypothetical protein	0.00±0.00	0.00±0.00	5.10±7.21	0.15±0.21	0.45±0.63
			TRINITY_DN36540_c0_g1_i1	inorganic pyrophosphatase	1.02±1.44	0.00±0.00	2.96±4.18	0.31±0.13	0.70±0.20
			TRINITY_DN42191_c0_g1_i1	similar to histone H4	0.00±0.00	0.00±0.00	8.67±12.25	0.32±0.45	1.39±1.97
			TRINITY_DN43500_c0_g1_i1	hypothetical protein	0.00±0.00	0.00±0.00	1.91±2.69	0.05±0.07	0.38±0.53
			TRINITY_DN44190_c1_g1_i1	hypothetical protein	0.00±0.00	0.00±0.00	6.66±9.42	0.31±0.43	1.34±1.90
			TRINITY_DN46243_c0_g2_i1	hypothetical protein	0.00±0.00	0.13±0.14	7.18±8.99	1.07±0.47	3.09±0.28
			TRINITY_DN46262_c0_g2_i1	similar to NADH dehydrogenase complex I 51 kDa subunit	0.00±0.00	0.00±0.00	1.28±1.80	0.00±0.00	0.18±0.25
			TRINITY_DN50071_c0_g2_i2	elongation factor 3	0.00±0.00	0.00±0.00	1.64±2.32	0.02±0.02	0.20±0.28
			TRINITY_DN50371_c1_g2_i1	hypothetical protein	0.38±0.54	0.00±0.00	12.86±18.19	0.51±0.72	1.83±2.59
			TRINITY_DN52329_c0_g3_i1	serine hydroxymethyltransferase	0.00±0.00	0.00±0.00	2.92±4.13	0.14±0.20	0.35±0.50
			TRINITY_DN57326_c3_g3_i1	enolase 1	0.00±0.00	0.00±0.00	7.15±10.11	0.38±0.54	0.95±1.34
			TRINITY_DN60408_c8_g1_i2	40S ribosomal protein S4	0.00±0.00	0.00±0.00	7.14±10.09	0.54±0.76	1.17±1.66
			TRINITY_DN60984_c7_g6_i9	glyceraldehyde-3-phosphate dehydrogenase	1.08±1.44	0.14±0.07	16.01±20.93	1.86±1.61	5.89±2.80
			TRINITY_DN61359_c1_g3_i7	60S ribosomal protein L3	0.00±0.00	0.01±0.02	4.89±6.92	0.22±0.32	1.27±1.79
			TRINITY_DN63442_c0_g1_i1	hypothetical protein	0.00±0.00	0.01±0.02	2.65±3.75	0.11±0.15	0.30±0.42
			TRINITY_DN64160_c0_g1_i1	peroxiredoxin TSA1	0.00±0.00	0.00±0.00	24.86±35.16	0.89±1.27	3.17±4.48
			TRINITY_DN66_c0_g1_i1	hypothetical protein	0.00±0.00	0.00±0.00	3.75±5.31	0.22±0.32	0.51±0.72
			TRINITY_DN6635_c0_g1_i1	hypothetical protein	0.00±0.00	0.00±0.00	2.47±3.50	0.04±0.06	0.28±0.40
			TRINITY_DN7142_c0_g1_i1	hypothetical protein	0.00±0.00	0.00±0.00	1.03±1.46	0.01±0.02	0.30±0.43
			TRINITY_DN7177_c0_g2_i1	NADH-ubiquinone oxidoreductase 49 kDa subunit, mitochondrial precursor""	0.00±0.00	0.08±0.12	0.79±1.12	0.15±0.14	0.83±0.80
			TRINITY_DN87921_c0_g1_i1	hypothetical protein	0.00±0.00	0.00±0.00	1.34±1.89	0.02±0.03	0.13±0.18
			TRINITY_DN88808_c0_g1_i1	hypothetical protein	0.00±0.00	0.00±0.00	2.85±4.02	0.05±0.07	0.43±0.61
			TRINITY_DN89392_c0_g1_i1	GMP synthase	0.00±0.00	0.01±0.01	1.02±1.44	0.01±0.02	0.10±0.15
			TRINITY_DN89862_c0_g1_i1	hypothetical protein	0.00±0.00	0.00±0.00	2.68±3.79	0.08±0.12	0.18±0.25
			TRINITY_DN94830_c0_g1_i1	similar to ACL076Wp	0.00±0.00	0.00±0.00	6.32±8.94	0.21±0.30	1.39±1.96
			TRINITY_DN98089_c0_g1_i1	60S ribosomal protein L10	0.00±0.00	0.00±0.00	7.99±11.30	1.07±0.07	2.36±1.98
14	Coccidioides	filamentous soil saprophyte; causal agent of coccidioidomycosis in humans	TRINITY_DN61595_c0_g1_i1	plasma membrane proteolipid 3 [Coccidioides immitis RS]	0.11±0.16	0.20±0.28	3.22±4.55	0.09±0.13	0.06±0.09
			TRINITY_DN62183_c3_g2_i1	elongation factor 1-alpha [Coccidioides immitis RMSCC 3703]	0.95±0.72	0.20±0.28	3.88±5.48	0.73±1.03	0.25±0.36
			TRINITY_DN62183_c3_g5_i1	elongation factor 1-alpha [Coccidioides immitis RMSCC 3703]	1.56±2.21	0.28±0.15	5.73±8.10	0.95±1.21	0.00±0.00
15	Colletotrichum	symbionts to plants as endophytes or phytopathogens	TRINITY_DN57047_c2_g1_i1	hypothetical protein CGLO_15338 [Colletotrichum gloeosporioides Cg-14]	1.30±0.64	0.18±0.01	0.10±0.13	0.86±0.82	3.00±4.24
			TRINITY_DN63604_c0_g1_i1	40S ribosomal protein S13 [Colletotrichum orchidophilum]	0.00±0.00	0.00±0.00	3.04±4.30	0.00±0.00	0.00±0.00
16	Coniochaeta ligniaria	an ascomycete with potential in bioenergy	TRINITY_DN4412_c0_g1_i2	decarboxylating 6-phosphogluconate dehydrogenase [Coniochaeta ligniaria NRRL 30616]	0.00±0.00	0.00±0.00	0.98±1.39	0.00±0.00	0.00±0.00
17	Cryptococcus	associated with a range of plant species; popular as a human pathogen (causes cryptococcosis, a severe life-threatening meningoencephalitis)	TRINITY_DN48439_c0_g1_i1	hypothetical protein I315_04639 [Cryptococcus gattii Ru294]	0.17±0.24	0.00±0.00	0.02±0.02	0.37±0.52	1.48±2.09
			TRINITY_DN52979_c0_g1_i1	structural molecule	1.27±0.58	0.36±0.52	0.18±0.20	1.45±1.10	4.16±1.11
			TRINITY_DN54131_c0_g2_i1	sugar transporter	0.04±0.06	0.02±0.02	0.01±0.02	0.04±0.06	0.87±1.23
			TRINITY_DN61831_c0_g2_i3	40s ribosomal protein s3ae-a (s1-a) [Cryptococcus neoformans var. neoformans JEC21]	2.75±3.43	0.46±0.60	0.67±0.25	3.31±3.21	9.36±2.94
			TRINITY_DN63193_c0_g1_i1	hypothetical protein I314_01435 [Cryptococcus gattii CA1873]	0.92±0.31	0.72±0.66	0.61±0.37	2.26±0.31	11.44±5.85
			TRINITY_DN90106_c0_g1_i1	hypothetical protein, variant [Cryptococcus amylolentus CBS 6039]""	0.00±0.00	0.02±0.03	0.03±0.04	0.28±0.01	1.52±1.43
18	Cyberlindnera fabianii	ascomycetic yeast used in wastewater treatment and fermentation of alcoholic beverages, can cause human infections	TRINITY_DN32550_c0_g1_i1	CYFA0S22e01816g1_1 [Cyberlindnera fabianii]	0.00±0.00	0.12±0.17	8.18±9.12	0.29±0.40	1.97±1.81
19	Cyphellophora europaea	black yeast isolated from human skin and nails	TRINITY_DN43567_c0_g1_i1	hypothetical protein HMPREF1541_07551 [Cyphellophora europaea CBS 101466]	2.93±3.30	0.38±0.41	0.05±0.08	0.18±0.03	3.58±4.52
20	Debaryomyces	extremophile non-pathogenic yeast; oleaginous	TRINITY_DN104626_c0_g1_i1	DEHA2G00770p	0.00±0.00	0.00±0.00	8.26±11.68	0.20±0.28	1.05±1.48
			TRINITY_DN144191_c0_g1_i1	hypothetical protein AC631_02084 [Debaryomyces fabryi]	0.00±0.00	0.00±0.00	6.65±9.41	0.15±0.22	0.76±1.07
			TRINITY_DN145879_c0_g1_i1	Aconitate hydratase, mitochondrial [Debaryomyces fabryi]""	0.64±0.91	0.07±0.10	5.24±7.41	0.21±0.00	0.81±0.59
			TRINITY_DN39088_c0_g1_i1	DEHA2G03322p	0.00±0.00	0.00±0.00	0.98±1.39	0.00±0.00	0.16±0.23
			TRINITY_DN61545_c2_g1_i1	hypothetical protein AC631_05980, partial [Debaryomyces fabryi]""	2.52±3.57	0.41±0.38	36.85±51.70	1.63±2.13	5.15±6.94
			TRINITY_DN62442_c2_g2_i1	hypothetical protein AC631_05979 [Debaryomyces fabryi]	2.12±3.00	0.46±0.65	24.90±35.22	2.20±1.13	7.39±0.06
			TRINITY_DN62594_c4_g5_i2	DEHA2D12694p	0.88±1.25	0.00±0.00	4.83±4.91	0.15±0.21	0.38±0.54
			TRINITY_DN62594_c4_g6_i1	DEHA2D12694p	0.00±0.00	0.00±0.00	9.23±13.05	0.16±0.22	1.57±2.22
21	Diplodia corticola	an oak fungal pathogen	TRINITY_DN62724_c3_g2_i11	adp atp carrier protein [Diplodia corticola]	4.92±2.92	0.91±0.53	5.28±6.29	1.25±1.32	4.46±5.38
22	Dothistroma septosporum	hemibiotrophic pathogen of pine species	TRINITY_DN14286_c0_g1_i1	hypothetical protein DOTSEDRAFT_67657 [Dothistroma septosporum NZE10]	0.03±0.04	0.25±0.35	1.91±2.71	0.00±0.00	0.00±0.00
			TRINITY_DN30667_c0_g1_i1	hypothetical protein DOTSEDRAFT_40277 [Dothistroma septosporum NZE10]	0.14±0.20	0.61±0.70	12.25±17.32	2.16±3.05	0.28±0.06
			TRINITY_DN35409_c0_g1_i1	hypothetical protein DOTSEDRAFT_72870 [Dothistroma septosporum NZE10]	0.20±0.29	0.48±0.11	1.67±2.36	1.03±1.37	0.00±0.00
23	Exophiala dermatitidis	thermophilic, acid tolerant black yeast found in soil and plant debris; considered neurotropic and known to cause mycetoma and phaeohyphomycosis in humans	TRINITY_DN62182_c1_g2_i4	hypothetical protein HMPREF1120_11008 (mitochondrion) [Exophiala dermatitidis NIH/UT8656]	78.04±105.02	0.23±0.33	22.25±30.64	4.07±3.04	0.31±0.06
24	Fibroporia radiculosa	fungal pathogen causing wilting in oak trees	TRINITY_DN55182_c0_g2_i1	predicted protein [Fibroporia radiculosa]	0.00±0.00	0.00±0.00	0.21±0.30	0.08±0.11	3.77±5.33
25	Fomitiporia mediterranea	a wood-decaying basidiomycete causing white rot in Vitis vinifera	TRINITY_DN53268_c0_g1_i1	hypothetical protein FOMMEDRAFT_95236, partial [Fomitiporia mediterranea MF3/22]""	5.25±2.01	0.28±0.39	24.07±30.91	2.96±1.63	27.50±38.89
26	Grifola frondosa	polypore mushroom found growing at the base of oak trees	TRINITY_DN54007_c0_g1_i1	hypothetical protein A0H81_15005 [Grifola frondosa]	10.78±7.98	0.09±0.13	25.90±29.47	1.48±0.18	2.03±2.87
			TRINITY_DN54007_c0_g1_i2	hypothetical protein A0H81_15005 [Grifola frondosa]	8.62±11.04	0.15±0.04	3.45±2.28	0.68±0.96	49.83±64.73
			TRINITY_DN54007_c0_g1_i3	hypothetical protein A0H81_15005 [Grifola frondosa]	10.26±13.36	0.00±0.00	0.92±0.49	0.00±0.00	5.92±4.07
			TRINITY_DN57901_c1_g1_i2	hypothetical protein A0H81_15016 [Grifola frondosa]	394.26±556.86	0.61±0.65	145.75±181.28	391.75±552.76	236.57±332.69
			TRINITY_DN60372_c0_g1_i3	hypothetical protein A0H81_15005 [Grifola frondosa]	9.19±10.24	0.42±0.35	3.81±1.78	11.20±13.92	2.52±2.17
27	Grosmannia clavigera	bark beetle-vectored pine pathogen	TRINITY_DN13223_c0_g1_i1	hypothetical protein CMQ_2762 [Grosmannia clavigera kw1407]	0.00±0.00	0.00±0.00	1.79±2.53	0.05±0.07	0.03±0.04
			TRINITY_DN225302_c0_g1_i1	cofilin [Grosmannia clavigera kw1407]	0.00±0.00	0.00±0.00	1.21±1.71	0.00±0.00	0.02±0.03
			TRINITY_DN35103_c0_g1_i1	cfem domain containing protein [Grosmannia clavigera kw1407]	0.00±0.00	0.00±0.00	0.78±1.11	0.00±0.00	0.01±0.02
			TRINITY_DN51976_c0_g1_i1	cytochrome c subunit [Grosmannia clavigera kw1407]	0.00±0.00	0.00±0.00	2.58±3.65	0.02±0.03	0.02±0.03
			TRINITY_DN56321_c0_g2_i1	40S ribosomal protein s12 [Grosmannia clavigera kw1407]	0.00±0.00	0.00±0.00	2.31±3.26	0.02±0.03	0.00±0.00
			TRINITY_DN57344_c0_g1_i2	isocitrate dehydrogenase [Grosmannia clavigera kw1407]	0.00±0.00	0.00±0.00	8.05±11.39	0.00±0.00	0.05±0.08
			TRINITY_DN57492_c3_g1_i1	eukaryotic translation initiation factor eif-5a [Grosmannia clavigera kw1407]	2.17±2.99	0.09±0.13	1.31±1.85	0.60±0.76	0.79±1.12
			TRINITY_DN57850_c0_g1_i1	40S ribosomal protein s16 [Grosmannia clavigera kw1407]	0.00±0.00	0.00±0.00	2.03±2.87	0.00±0.00	0.00±0.00
			TRINITY_DN60408_c9_g2_i1	40S ribosomal protein s4 [Grosmannia clavigera kw1407]	2.61±3.60	0.00±0.00	1.34±1.90	0.02±0.02	0.02±0.02
			TRINITY_DN61545_c2_g5_i17	translation elongation factor 1 alpha [Grosmannia clavigera kw1407]	1.64±1.16	0.30±0.42	6.30±8.90	0.82±0.38	0.74±0.40
			TRINITY_DN68368_c0_g1_i1	mitochondrial f1f0 ATP synthase subunit f [Grosmannia clavigera kw1407]	0.00±0.00	0.00±0.00	1.64±2.32	0.00±0.00	0.03±0.04
			TRINITY_DN90924_c0_g1_i1	60S ribosomal protein [Grosmannia clavigera kw1407]	0.00±0.00	0.00±0.00	2.03±2.87	0.00±0.00	0.03±0.05
28	Hanseniaspora guilliermondii	a yeast used in the production of wines	TRINITY_DN41272_c2_g1_i1	60S ribosomal protein L2 [Hanseniaspora guilliermondii]	1.06±1.50	0.72±1.02	7.62±8.46	2.48±2.45	5.54±6.09
29	Hirsutella minnesotensis	nematode endoparasitic fungus	TRINITY_DN101071_c0_g1_i1	Minor allergen Alt a 7 [Hirsutella minnesotensis 3608]	0.00±0.00	0.00±0.00	11.63±12.97	0.23±0.32	0.04±0.05
			TRINITY_DN37184_c1_g1_i1	hypothetical protein HIM_06251 [Hirsutella minnesotensis 3608]	1.58±0.96	0.00±0.00	33.84±36.56	0.00±0.00	0.13±0.18
30	Hyphopichia burtonii	a food spoilage fungus	TRINITY_DN124037_c0_g1_i1	ribosomal protein L26A [Hyphopichia burtonii NRRL Y-1933]	0.00±0.00	0.00±0.00	6.85±9.69	0.33±0.47	1.23±1.74
			TRINITY_DN29271_c0_g1_i1	60S ribosomal protein L25 [Hyphopichia burtonii NRRL Y-1933]	0.14±0.20	0.03±0.04	6.56±9.27	0.34±0.48	1.47±2.08
31	Hypsizygus marmoreus	edible mushroom	TRINITY_DN97571_c0_g1_i1	Extracellular exo-alpha-L-arabinofuranosidase [Hypsizygus marmoreus]	0.00±0.00	0.20±0.28	0.46±0.65	0.05±0.07	1.46±2.07
32	Kuraishia capsulata	a nitrate-assimilating Saccharomycetales	TRINITY_DN14069_c0_g2_i1	unnamed protein product [Kuraishia capsulata CBS 1993]	0.00±0.00	0.01±0.02	1.66±2.34	0.05±0.07	0.18±0.26
			TRINITY_DN31304_c0_g2_i1	unnamed protein product [Kuraishia capsulata CBS 1993]	0.00±0.00	0.00±0.00	1.67±2.36	0.03±0.04	0.26±0.37
33	Kwoniella	a teleomorphic fungus	TRINITY_DN125016_c0_g1_i1	voltage-gated potassium channel beta-2 subunit [Kwoniella pini CBS 10737]	1.22±1.32	0.26±0.11	0.40±0.14	1.53±1.05	4.92±2.34
			TRINITY_DN190910_c0_g1_i1	hypothetical protein I303_00839 [Kwoniella dejecticola CBS 10117]	0.00±0.00	0.00±0.00	0.02±0.02	0.01±0.02	0.85±1.20
			TRINITY_DN31754_c0_g1_i1	hypothetical protein I302_03037 [Kwoniella bestiolae CBS 10118]	0.05±0.07	0.03±0.04	0.10±0.14	0.40±0.56	2.94±4.16
			TRINITY_DN35621_c0_g2_i1	hypothetical protein I302_01556 [Kwoniella bestiolae CBS 10118]	1.47±1.91	1.09±1.54	0.20±0.16	0.32±0.26	2.86±2.64
			TRINITY_DN40645_c0_g2_i1	hypothetical protein I206_07817 [Kwoniella pini CBS 10737]	0.00±0.00	0.00±0.00	0.00±0.00	0.22±0.31	2.93±4.14
			TRINITY_DN43845_c0_g1_i2	hypothetical protein I206_00933 [Kwoniella pini CBS 10737]	0.00±0.00	0.00±0.00	0.07±0.10	0.02±0.03	1.66±2.35
			TRINITY_DN4388_c0_g1_i1	hypothetical protein L486_01948 [Kwoniella mangroviensis CBS 10435]	0.19±0.27	0.00±0.00	0.03±0.05	0.08±0.11	1.93±2.72
			TRINITY_DN48708_c0_g1_i1	1,4-alpha-glucan-branching enzyme [Kwoniella mangroviensis CBS 8507]""	0.10±0.14	0.01±0.01	0.05±0.07	0.17±0.23	1.33±1.88
			TRINITY_DN49104_c0_g1_i1	hypothetical protein I303_06945 [Kwoniella dejecticola CBS 10117]	0.00±0.00	0.00±0.00	0.00±0.00	0.10±0.14	0.98±1.39
			TRINITY_DN49367_c0_g1_i1	allergen [Kwoniella dejecticola CBS 10117]	0.58±0.82	0.06±0.09	0.57±0.81	1.12±1.59	8.47±11.98
			TRINITY_DN49437_c0_g1_i1	hypothetical protein I317_03146 [Kwoniella heveanensis CBS 569]	0.23±0.33	0.02±0.03	0.18±0.26	0.50±0.71	4.67±6.61
			TRINITY_DN55628_c0_g1_i1	hypothetical protein I316_00902 [Kwoniella heveanensis BCC8398]	0.14±0.11	0.08±0.08	0.13±0.05	0.77±0.51	3.49±0.12
			TRINITY_DN57739_c0_g2_i1	hypothetical protein I316_04277 [Kwoniella heveanensis BCC8398]	0.20±0.28	0.16±0.23	0.71±1.01	1.08±1.53	9.05±12.80
			TRINITY_DN58048_c0_g1_i2	hypothetical protein I302_03968 [Kwoniella bestiolae CBS 10118]	0.53±0.74	0.03±0.05	0.05±0.08	1.87±2.64	15.88±22.46
			TRINITY_DN59719_c0_g1_i2	50S small subunit ribosomal protein L19e [Kwoniella heveanensis BCC8398]	1.93±2.02	0.77±1.08	1.11±1.37	1.47±2.00	5.88±2.85
			TRINITY_DN61156_c1_g1_i2	40S ribosomal protein S4-A [Kwoniella pini CBS 10737]	2.05±1.89	0.52±0.74	0.74±0.49	2.08±2.21	6.74±2.78
			TRINITY_DN61179_c1_g6_i1	30S small subunit ribosomal protein S10e [Kwoniella pini CBS 10737]	1.25±1.32	0.16±0.22	0.97±0.62	2.49±2.95	6.00±0.75
			TRINITY_DN67512_c0_g1_i1	hypothetical protein I203_07368 [Kwoniella mangroviensis CBS 8507]	0.32±0.45	0.00±0.00	0.23±0.32	1.20±1.69	8.20±11.59
34	Lipomyces starkeyi	oil-producing yeast	TRINITY_DN62317_c4_g2_i1	hypothetical protein LIPSTDRAFT_225391, partial [Lipomyces starkeyi NRRL Y-11557]""	27.30±6.11	0.35±0.49	54.12±72.27	3.40±4.33	1.93±0.69
35	Lodderomyces elongisporus	yeast found in the gut of certain plant-associated beetles, citrus and in bloodstream	TRINITY_DN15789_c0_g1_i1	ATP synthase beta chain, mitochondrial precursor""	0.00±0.00	0.00±0.00	8.06±11.40	0.13±0.18	1.79±2.53
			TRINITY_DN71759_c0_g1_i1	hypothetical protein	0.00±0.00	0.00±0.00	17.59±24.87	0.91±1.28	2.78±3.94
36	Madurella mycetomatis	pathogenic fungus causing mycetoma in humans	TRINITY_DN4648_c0_g1_i1	hypothetical protein MMYC01_209690 [Madurella mycetomatis]	0.00±0.00	0.00±0.00	5.20±3.73	0.00±0.00	0.00±0.00
37	Marssonina brunnea	filamentous pathogenic fungus of Poplar; causes Marssonina leaf spot	TRINITY_DN62734_c3_g3_i1	hypothetical protein MBM_10038 [Marssonina brunnea f. sp. 'multigermtubi' MB_m1]	162.60±16.04	2.49±3.35	7.44±0.74	18.06±14.27	5.06±3.37
38	Metarhizium rileyi	entomopathogenic fungus; plant rhizosphere associates	TRINITY_DN62699_c4_g2_i12	hypothetical protein NOR_08759 [Metarhizium rileyi RCEF 4871]	4.11±0.05	0.16±0.23	1.43±0.93	5.28±0.14	1.04±0.89
39	Metschnikowia	fungal parasites of freshwater animals	TRINITY_DN100480_c0_g1_i1	nucleoside diphosphate kinase [Metschnikowia bicuspidata var. bicuspidata NRRL YB-4993]	0.00±0.00	0.00±0.00	9.54±13.49	0.22±0.31	0.99±1.40
			TRINITY_DN101536_c0_g1_i1	sure-like protein [Metschnikowia bicuspidata var. bicuspidata NRRL YB-4993]	0.00±0.00	0.00±0.00	6.51±9.20	0.18±0.25	0.45±0.64
			TRINITY_DN110623_c0_g1_i1	hypothetical protein METBIDRAFT_94133 [Metschnikowia bicuspidata var. bicuspidata NRRL YB-4993]	0.00±0.00	0.00±0.00	12.61±17.83	0.27±0.39	1.73±2.45
			TRINITY_DN121344_c0_g1_i1	hypothetical protein METBIDRAFT_12825 [Metschnikowia bicuspidata var. bicuspidata NRRL YB-4993]	0.00±0.00	0.00±0.00	3.32±4.69	0.08±0.11	0.44±0.62
			TRINITY_DN121413_c0_g1_i1	LuxS/MPP-like metallohydrolase [Metschnikowia bicuspidata var. bicuspidata NRRL YB-4993]	0.00±0.00	0.00±0.00	2.04±2.89	0.11±0.16	0.32±0.45
			TRINITY_DN12142_c0_g1_i1	GTP-binding protein YchF [Metschnikowia bicuspidata var. bicuspidata NRRL YB-4993]	0.00±0.00	0.00±0.00	1.73±2.45	0.00±0.00	0.33±0.46
			TRINITY_DN122031_c0_g1_i1	hypothetical protein METBIDRAFT_29377 [Metschnikowia bicuspidata var. bicuspidata NRRL YB-4993]	0.00±0.00	0.00±0.00	6.60±9.34	0.27±0.38	0.84±1.19
			TRINITY_DN122210_c0_g1_i1	hypothetical protein METBIDRAFT_12510 [Metschnikowia bicuspidata var. bicuspidata NRRL YB-4993]	0.04±0.06	0.00±0.00	4.02±5.69	0.30±0.42	0.32±0.45
			TRINITY_DN122283_c0_g1_i1	Ribokinase-like protein [Metschnikowia bicuspidata var. bicuspidata NRRL YB-4993]	0.00±0.00	0.00±0.00	1.89±2.67	0.02±0.02	0.08±0.12
			TRINITY_DN124046_c0_g1_i1	transketolase [Metschnikowia bicuspidata var. bicuspidata NRRL YB-4993]	0.00±0.00	0.00±0.00	1.34±1.90	0.01±0.01	0.19±0.27
			TRINITY_DN124682_c0_g1_i1	thiolase [Metschnikowia bicuspidata var. bicuspidata NRRL YB-4993]	0.00±0.00	0.00±0.00	15.47±21.87	0.42±0.59	1.77±2.51
			TRINITY_DN124743_c0_g1_i1	hypothetical protein METBIDRAFT_77103 [Metschnikowia bicuspidata var. bicuspidata NRRL YB-4993]	0.00±0.00	0.00±0.00	4.80±6.79	0.07±0.11	1.27±1.79
			TRINITY_DN12525_c0_g1_i1	hypothetical protein METBIDRAFT_79130 [Metschnikowia bicuspidata var. bicuspidata NRRL YB-4993]	0.00±0.00	0.00±0.00	4.09±5.78	0.04±0.05	0.24±0.33
			TRINITY_DN125413_c0_g1_i1	alpha/beta-hydrolase [Metschnikowia bicuspidata var. bicuspidata NRRL YB-4993]	0.00±0.00	0.00±0.00	1.08±1.53	0.01±0.02	0.28±0.40
			TRINITY_DN125541_c0_g1_i1	glutathione-dependent formaldehyde dehydrogenase [Metschnikowia bicuspidata var. bicuspidata NRRL YB-4993]	0.00±0.00	0.00±0.00	1.01±1.43	0.00±0.00	0.18±0.25
			TRINITY_DN125594_c0_g1_i1	glutathione peroxidase [Metschnikowia bicuspidata var. bicuspidata NRRL YB-4993]	0.00±0.00	0.00±0.00	3.17±4.48	0.03±0.04	0.55±0.78
			TRINITY_DN125659_c0_g1_i1	PLP-dependent transferase [Metschnikowia bicuspidata var. bicuspidata NRRL YB-4993]	0.00±0.00	0.00±0.00	5.89±8.33	0.12±0.16	1.00±1.42
			TRINITY_DN126195_c0_g1_i1	S-adenosyl-L-methionine-dependent methyltransferase [Metschnikowia bicuspidata var. bicuspidata NRRL YB-4993]	0.00±0.00	0.00±0.00	2.39±3.38	0.04±0.05	0.32±0.46
			TRINITY_DN12753_c0_g1_i1	ubiquinol-cytochrome c r [Metschnikowia bicuspidata var. bicuspidata NRRL YB-4993]	0.00±0.00	0.00±0.00	5.42±7.67	0.11±0.16	0.70±0.99
			TRINITY_DN129122_c0_g1_i1	dienelactone hydrolase [Metschnikowia bicuspidata var. bicuspidata NRRL YB-4993]	0.00±0.00	0.00±0.00	1.64±2.31	0.02±0.03	0.21±0.30
			TRINITY_DN129329_c0_g1_i1	hypothetical protein METBIDRAFT_64175 [Metschnikowia bicuspidata var. bicuspidata NRRL YB-4993]	0.00±0.00	0.00±0.00	6.09±8.61	0.32±0.45	1.50±2.12
			TRINITY_DN133996_c0_g1_i1	E set domain-containing protein [Metschnikowia bicuspidata var. bicuspidata NRRL YB-4993]	0.00±0.00	0.00±0.00	16.47±23.29	0.42±0.59	2.21±3.12
			TRINITY_DN136106_c0_g1_i1	hypothetical protein METBIDRAFT_46795 [Metschnikowia bicuspidata var. bicuspidata NRRL YB-4993]	0.00±0.00	0.00±0.00	5.72±8.09	0.34±0.48	0.36±0.50
			TRINITY_DN13905_c0_g1_i1	NAD(P)-binding protein [Metschnikowia bicuspidata var. bicuspidata NRRL YB-4993]	0.00±0.00	0.00±0.00	2.15±3.05	0.04±0.06	0.21±0.30
			TRINITY_DN1406_c1_g1_i1	40S ribosomal protein S18 [Metschnikowia bicuspidata var. bicuspidata NRRL YB-4993]	0.00±0.00	0.00±0.00	6.70±9.48	0.04±0.06	0.76±1.08
			TRINITY_DN140626_c0_g1_i1	ribosomal protein S4 [Metschnikowia bicuspidata var. bicuspidata NRRL YB-4993]	0.00±0.00	0.00±0.00	6.89±9.75	0.18±0.25	1.24±1.75
			TRINITY_DN156423_c0_g1_i1	pyruvate dehydrogenase [Metschnikowia bicuspidata var. bicuspidata NRRL YB-4993]	0.00±0.00	0.00±0.00	2.16±3.05	0.06±0.08	0.20±0.28
			TRINITY_DN156743_c0_g1_i1	hypothetical protein METBIDRAFT_41376 [Metschnikowia bicuspidata var. bicuspidata NRRL YB-4993]	0.07±0.10	0.00±0.00	19.86±28.09	0.45±0.63	2.54±3.60
			TRINITY_DN157036_c0_g1_i1	Thiamin diphosphate-binding protein [Metschnikowia bicuspidata var. bicuspidata NRRL YB-4993]	0.00±0.00	0.00±0.00	4.86±6.87	0.20±0.28	0.76±1.07
			TRINITY_DN15716_c0_g1_i1	translation elongation factor eEF1 gamma [Metschnikowia bicuspidata var. bicuspidata NRRL YB-4993]	0.00±0.00	0.00±0.00	3.33±4.71	0.04±0.05	0.37±0.52
			TRINITY_DN15716_c0_g2_i1	translation elongation factor eEF1 gamma [Metschnikowia bicuspidata var. bicuspidata NRRL YB-4993]	0.00±0.00	0.00±0.00	3.09±4.36	0.17±0.24	0.49±0.70
			TRINITY_DN158925_c0_g1_i1	peroxisomal catalase [Metschnikowia bicuspidata var. bicuspidata NRRL YB-4993]	0.00±0.00	0.00±0.00	9.13±12.92	0.22±0.31	1.05±1.48
			TRINITY_DN16099_c0_g1_i1	methylenetetrahydrofolate reduct [Metschnikowia bicuspidata var. bicuspidata NRRL YB-4993]	0.00±0.00	0.00±0.00	0.79±1.12	0.01±0.01	0.05±0.07
			TRINITY_DN161439_c0_g1_i1	hypothetical protein METBIDRAFT_36921 [Metschnikowia bicuspidata var. bicuspidata NRRL YB-4993]	0.00±0.00	0.01±0.02	1.65±2.33	0.04±0.06	0.06±0.09
			TRINITY_DN16331_c0_g1_i1	NAC-domain-containing protein [Metschnikowia bicuspidata var. bicuspidata NRRL YB-4993]	0.00±0.00	0.00±0.00	3.22±4.55	0.03±0.05	0.54±0.77
			TRINITY_DN16373_c0_g1_i1	MFS general substrate transporter [Metschnikowia bicuspidata var. bicuspidata NRRL YB-4993]	0.00±0.00	0.00±0.00	8.78±12.41	0.11±0.16	0.86±1.22
			TRINITY_DN17126_c0_g1_i1	Myo-inositol-1-phosphate synthase [Metschnikowia bicuspidata var. bicuspidata NRRL YB-4993]	0.02±0.03	0.00±0.00	1.08±1.53	0.02±0.03	0.14±0.20
			TRINITY_DN19055_c0_g2_i1	hypothetical protein METBIDRAFT_40586 [Metschnikowia bicuspidata var. bicuspidata NRRL YB-4993]	1.30±1.84	0.38±0.54	2.80±2.93	0.99±1.03	3.75±4.20
			TRINITY_DN19091_c0_g1_i1	hypothetical protein METBIDRAFT_77996 [Metschnikowia bicuspidata var. bicuspidata NRRL YB-4993]	0.00±0.00	0.00±0.00	4.50±6.37	0.12±0.17	0.73±1.03
			TRINITY_DN191337_c0_g1_i1	hypothetical protein METBIDRAFT_44742 [Metschnikowia bicuspidata var. bicuspidata NRRL YB-4993]	0.00±0.00	0.00±0.00	5.60±7.91	0.25±0.36	0.81±1.15
			TRINITY_DN191416_c0_g2_i1	tubulin-domain-containing protein [Metschnikowia bicuspidata var. bicuspidata NRRL YB-4993]	0.00±0.00	0.00±0.00	1.65±2.33	0.03±0.04	0.15±0.22
			TRINITY_DN192689_c0_g1_i1	Redoxin [Metschnikowia bicuspidata var. bicuspidata NRRL YB-4993]	0.00±0.00	0.00±0.00	4.38±6.19	0.12±0.17	0.41±0.58
			TRINITY_DN193013_c0_g2_i1	glutathione S-transferase [Metschnikowia bicuspidata var. bicuspidata NRRL YB-4993]	0.00±0.00	0.00±0.00	3.54±5.01	0.05±0.07	0.78±1.11
			TRINITY_DN193112_c0_g1_i1	ARF/SAR superfamily [Metschnikowia bicuspidata var. bicuspidata NRRL YB-4993]	0.00±0.00	0.00±0.00	4.70±6.65	0.20±0.28	0.80±1.14
			TRINITY_DN19341_c0_g1_i1	superoxide dismutase (Cu-Zn) [Metschnikowia bicuspidata var. bicuspidata NRRL YB-4993]	0.85±0.95	0.33±0.47	15.86±20.77	1.26±0.71	2.87±0.74
			TRINITY_DN19367_c0_g1_i1	mitochondrial carrier [Metschnikowia bicuspidata var. bicuspidata NRRL YB-4993]	0.00±0.00	0.00±0.00	1.76±2.49	0.00±0.00	0.13±0.19
			TRINITY_DN19367_c0_g3_i1	mitochondrial carrier [Metschnikowia bicuspidata var. bicuspidata NRRL YB-4993]	0.00±0.00	0.00±0.00	2.13±3.01	0.00±0.00	0.17±0.24
			TRINITY_DN195337_c0_g1_i1	hypothetical protein METBIDRAFT_78810 [Metschnikowia bicuspidata var. bicuspidata NRRL YB-4993]	0.00±0.00	0.03±0.04	5.86±8.29	0.45±0.63	1.02±1.45
			TRINITY_DN196838_c0_g1_i1	ClpP/crotonase [Metschnikowia bicuspidata var. bicuspidata NRRL YB-4993]	0.00±0.00	0.00±0.00	8.00±11.32	0.13±0.18	0.86±1.22
			TRINITY_DN197065_c0_g1_i1	60S ribosomal protein L7 [Metschnikowia bicuspidata var. bicuspidata NRRL YB-4993]	0.38±0.54	0.18±0.14	4.45±6.29	0.91±0.49	3.55±2.91
			TRINITY_DN197195_c0_g1_i1	hypothetical protein METBIDRAFT_10408 [Metschnikowia bicuspidata var. bicuspidata NRRL YB-4993]	0.00±0.00	0.00±0.00	7.42±10.49	0.36±0.51	1.53±2.16
			TRINITY_DN197508_c0_g1_i1	ras-domain-containing protein [Metschnikowia bicuspidata var. bicuspidata NRRL YB-4993]	0.00±0.00	0.00±0.00	1.96±2.77	0.04±0.05	0.19±0.27
			TRINITY_DN197994_c0_g1_i1	BAR-domain-containing protein [Metschnikowia bicuspidata var. bicuspidata NRRL YB-4993]	0.00±0.00	0.00±0.00	2.50±3.54	0.04±0.06	0.66±0.93
			TRINITY_DN199598_c0_g1_i1	21 kDa subunit of NADH dehydrogenase [Metschnikowia bicuspidata var. bicuspidata NRRL YB-4993]	0.00±0.00	0.00±0.00	3.99±5.64	0.12±0.17	0.62±0.88
			TRINITY_DN199958_c0_g2_i1	hypothetical protein METBIDRAFT_48158 [Metschnikowia bicuspidata var. bicuspidata NRRL YB-4993]	0.00±0.00	0.00±0.00	3.24±4.58	0.14±0.19	0.75±1.06
			TRINITY_DN201127_c0_g1_i1	mitochondrial carrier [Metschnikowia bicuspidata var. bicuspidata NRRL YB-4993]	0.00±0.00	0.00±0.00	6.63±9.37	0.14±0.20	0.36±0.50
			TRINITY_DN206035_c0_g1_i1	Fibrillarin [Metschnikowia bicuspidata var. bicuspidata NRRL YB-4993]	0.00±0.00	0.00±0.00	2.39±3.38	0.11±0.16	0.17±0.24
			TRINITY_DN214103_c0_g1_i1	COX5B-domain-containing protein [Metschnikowia bicuspidata var. bicuspidata NRRL YB-4993]	0.00±0.00	0.00±0.00	7.06±9.99	0.17±0.24	1.42±2.00
			TRINITY_DN22221_c0_g1_i1	putative acyl-CoA dehydrogenase [Metschnikowia bicuspidata var. bicuspidata NRRL YB-4993]	0.00±0.00	0.00±0.00	1.45±2.05	0.04±0.06	0.38±0.53
			TRINITY_DN22350_c0_g1_i1	hypothetical protein METBIDRAFT_42530 [Metschnikowia bicuspidata var. bicuspidata NRRL YB-4993]	0.00±0.00	0.00±0.00	7.49±10.59	0.24±0.34	1.23±1.73
			TRINITY_DN224766_c0_g1_i1	60S ribosomal protein L20 [Metschnikowia bicuspidata var. bicuspidata NRRL YB-4993]	0.00±0.00	0.00±0.00	6.05±8.56	0.36±0.51	0.99±1.40
			TRINITY_DN22485_c0_g1_i1	hypothetical protein METBIDRAFT_85689 [Metschnikowia bicuspidata var. bicuspidata NRRL YB-4993]	0.00±0.00	0.00±0.00	1.10±1.56	0.03±0.04	0.12±0.17
			TRINITY_DN225864_c0_g1_i1	acid phosphatase [Metschnikowia bicuspidata var. bicuspidata NRRL YB-4993]	0.02±0.03	0.00±0.00	15.62±22.09	0.40±0.57	1.35±1.91
			TRINITY_DN226251_c0_g1_i1	D-arabinitol 2-dehydrogenase [Metschnikowia bicuspidata var. bicuspidata NRRL YB-4993]	0.00±0.00	0.00±0.00	4.08±5.77	0.17±0.24	0.43±0.61
			TRINITY_DN22766_c0_g1_i1	spermine synthase [Metschnikowia bicuspidata var. bicuspidata NRRL YB-4993]	0.00±0.00	0.00±0.00	1.92±2.71	0.04±0.06	0.13±0.18
			TRINITY_DN228127_c0_g1_i1	3-prime end of extracellular mutant protein [Metschnikowia bicuspidata var. bicuspidata NRRL YB-4993]	0.00±0.00	0.01±0.02	2.46±3.48	0.12±0.18	0.22±0.31
			TRINITY_DN233_c0_g2_i1	BAR-domain-containing protein [Metschnikowia bicuspidata var. bicuspidata NRRL YB-4993]	0.00±0.00	0.00±0.00	1.19±1.69	0.07±0.10	0.17±0.24
			TRINITY_DN236895_c0_g1_i1	60S large subunit ribosomal protein [Metschnikowia bicuspidata var. bicuspidata NRRL YB-4993]	0.00±0.00	0.00±0.00	3.58±5.06	0.09±0.12	1.40±1.97
			TRINITY_DN23709_c0_g1_i1	hypothetical protein METBIDRAFT_36171 [Metschnikowia bicuspidata var. bicuspidata NRRL YB-4993]	0.00±0.00	0.00±0.00	1.66±2.35	0.00±0.00	0.62±0.88
			TRINITY_DN24299_c0_g2_i1	NAD(P)-binding protein [Metschnikowia bicuspidata var. bicuspidata NRRL YB-4993]	0.00±0.00	0.00±0.00	2.17±3.06	0.07±0.10	0.37±0.52
			TRINITY_DN245509_c0_g1_i1	hypothetical protein METBIDRAFT_30772 [Metschnikowia bicuspidata var. bicuspidata NRRL YB-4993]	0.00±0.00	0.00±0.00	2.69±3.81	0.03±0.05	0.48±0.68
			TRINITY_DN26313_c0_g1_i1	mitochondrial carrier [Metschnikowia bicuspidata var. bicuspidata NRRL YB-4993]	0.06±0.09	0.00±0.00	3.11±4.40	0.08±0.12	0.23±0.33
			TRINITY_DN26930_c0_g1_i1	Ribophorin I [Metschnikowia bicuspidata var. bicuspidata NRRL YB-4993]	0.00±0.00	0.00±0.00	0.84±1.18	0.00±0.00	0.14±0.20
			TRINITY_DN28038_c0_g2_i1	alpha/beta-hydrolase [Metschnikowia bicuspidata var. bicuspidata NRRL YB-4993]	0.00±0.00	0.00±0.00	0.99±1.40	0.00±0.00	0.12±0.17
			TRINITY_DN29485_c0_g1_i1	isocitrate lyase [Metschnikowia bicuspidata var. bicuspidata NRRL YB-4993]	0.00±0.00	0.00±0.00	4.93±6.97	0.10±0.13	0.43±0.60
			TRINITY_DN29825_c0_g1_i1	ribosomal protein S8e [Metschnikowia bicuspidata var. bicuspidata NRRL YB-4993]	0.00±0.00	0.00±0.00	8.77±12.40	0.47±0.67	2.02±2.86
			TRINITY_DN30126_c0_g1_i1	vitamin B6 biosynthesis protein [Metschnikowia bicuspidata var. bicuspidata NRRL YB-4993]	0.00±0.00	0.00±0.00	2.26±3.20	0.06±0.08	0.45±0.64
			TRINITY_DN30765_c0_g1_i1	cobalamin-independent methionine synthase [Metschnikowia bicuspidata var. bicuspidata NRRL YB-4993]	0.00±0.00	0.00±0.00	3.70±5.24	0.08±0.11	0.16±0.23
			TRINITY_DN31236_c0_g1_i1	VHS-domain-containing protein [Metschnikowia bicuspidata var. bicuspidata NRRL YB-4993]	0.00±0.00	0.00±0.00	2.40±3.40	0.04±0.05	0.17±0.25
			TRINITY_DN31980_c0_g1_i1	hypothetical protein METBIDRAFT_77287 [Metschnikowia bicuspidata var. bicuspidata NRRL YB-4993]	0.00±0.00	0.00±0.00	4.34±6.13	0.10±0.15	0.47±0.67
			TRINITY_DN32958_c0_g1_i1	hypothetical protein METBIDRAFT_80183 [Metschnikowia bicuspidata var. bicuspidata NRRL YB-4993]	0.00±0.00	0.00±0.00	0.83±1.17	0.00±0.00	0.11±0.15
			TRINITY_DN33267_c0_g1_i1	dihydrolipoyl dehydrogenase [Metschnikowia bicuspidata var. bicuspidata NRRL YB-4993]	0.00±0.00	0.00±0.00	3.47±4.91	0.15±0.21	0.47±0.66
			TRINITY_DN33381_c0_g3_i1	Thioesterase/thiol ester dehydrase-isomerase [Metschnikowia bicuspidata var. bicuspidata NRRL YB-4993]	0.00±0.00	0.00±0.00	1.67±2.36	0.02±0.02	0.13±0.18
			TRINITY_DN34177_c0_g2_i1	acyltransferase ChoActase/COT/CPT [Metschnikowia bicuspidata var. bicuspidata NRRL YB-4993]	0.00±0.00	0.00±0.00	2.41±3.41	0.05±0.07	0.35±0.49
			TRINITY_DN34485_c0_g1_i1	methionine adenosyltransferase [Metschnikowia bicuspidata var. bicuspidata NRRL YB-4993]	0.00±0.00	0.00±0.00	4.44±6.28	0.05±0.07	0.37±0.52
			TRINITY_DN34485_c0_g3_i1	methionine adenosyltransferase [Metschnikowia bicuspidata var. bicuspidata NRRL YB-4993]	0.60±0.85	0.39±0.55	4.71±5.13	0.51±0.50	1.47±1.07
			TRINITY_DN34729_c0_g1_i1	hypothetical protein METBIDRAFT_169957 [Metschnikowia bicuspidata var. bicuspidata NRRL YB-4993]	0.00±0.00	0.02±0.02	5.11±7.22	0.32±0.46	1.00±1.42
			TRINITY_DN34919_c0_g1_i1	hypothetical protein METBIDRAFT_77799 [Metschnikowia bicuspidata var. bicuspidata NRRL YB-4993]	0.00±0.00	0.00±0.00	1.30±1.84	0.04±0.05	0.25±0.36
			TRINITY_DN34962_c0_g1_i1	phosphomannomutase [Metschnikowia bicuspidata var. bicuspidata NRRL YB-4993]	0.00±0.00	0.00±0.00	2.09±2.96	0.04±0.06	0.31±0.44
			TRINITY_DN35657_c0_g1_i1	hypothetical protein METBIDRAFT_42927 [Metschnikowia bicuspidata var. bicuspidata NRRL YB-4993]	0.00±0.00	0.00±0.00	2.80±3.96	0.13±0.18	0.38±0.54
			TRINITY_DN357_c0_g1_i1	SUN-domain-containing protein [Metschnikowia bicuspidata var. bicuspidata NRRL YB-4993]	0.00±0.00	0.00±0.00	1.49±2.10	0.06±0.08	0.23±0.33
			TRINITY_DN36308_c0_g1_i1	S-adenosyl-L-methionine-dependent methyltransferase [Metschnikowia bicuspidata var. bicuspidata NRRL YB-4993]	0.00±0.00	0.00±0.00	1.05±1.48	0.02±0.03	0.13±0.18
			TRINITY_DN37388_c0_g1_i1	long-chain-fatty-acid CoA ligase [Metschnikowia bicuspidata var. bicuspidata NRRL YB-4993]	0.00±0.00	0.00±0.00	1.85±2.62	0.00±0.00	0.18±0.26
			TRINITY_DN37663_c0_g1_i1	polyadenylate binding protein [Metschnikowia bicuspidata var. bicuspidata NRRL YB-4993]	0.00±0.00	0.00±0.00	1.85±2.62	0.06±0.08	0.25±0.36
			TRINITY_DN37722_c0_g1_i1	putative mannose-1-phosphate guanyltransferase [Metschnikowia bicuspidata var. bicuspidata NRRL YB-4993]	0.00±0.00	0.00±0.00	2.11±2.98	0.04±0.06	0.22±0.31
			TRINITY_DN38493_c0_g1_i1	succinate-CoA ligase [Metschnikowia bicuspidata var. bicuspidata NRRL YB-4993]	0.00±0.00	0.00±0.00	7.19±10.17	0.28±0.39	0.94±1.33
			TRINITY_DN38736_c0_g1_i1	ribosomal protein S19 [Metschnikowia bicuspidata var. bicuspidata NRRL YB-4993]	0.07±0.10	0.00±0.00	6.34±8.97	0.15±0.21	0.70±1.00
			TRINITY_DN39787_c0_g1_i1	2-oxoglutarate dehydrogenase, E1 component [Metschnikowia bicuspidata var. bicuspidata NRRL YB-4993]""	0.00±0.00	0.00±0.00	1.23±1.74	0.03±0.05	0.22±0.32
			TRINITY_DN41272_c0_g1_i1	ribosomal protein L2 [Metschnikowia bicuspidata var. bicuspidata NRRL YB-4993]	0.00±0.00	0.00±0.00	7.97±11.28	0.61±0.86	1.43±2.03
			TRINITY_DN41306_c0_g1_i1	subtilisin-like protein [Metschnikowia bicuspidata var. bicuspidata NRRL YB-4993]	0.00±0.00	0.01±0.01	0.86±1.22	0.00±0.00	0.11±0.16
			TRINITY_DN42541_c0_g2_i1	alcohol dehydrogenase [Metschnikowia bicuspidata var. bicuspidata NRRL YB-4993]	0.00±0.00	0.00±0.00	6.16±8.71	0.20±0.29	1.99±2.81
			TRINITY_DN42718_c1_g1_i1	mitochondrial citrate synthase [Metschnikowia bicuspidata var. bicuspidata NRRL YB-4993]	0.09±0.13	0.00±0.00	11.47±16.23	0.38±0.54	1.55±2.19
			TRINITY_DN43515_c0_g3_i1	hypothetical protein METBIDRAFT_30059 [Metschnikowia bicuspidata var. bicuspidata NRRL YB-4993]	0.00±0.00	0.02±0.03	2.24±3.17	0.05±0.07	0.18±0.25
			TRINITY_DN43828_c0_g2_i1	isocitrate dehydrogenase peroxisomal [Metschnikowia bicuspidata var. bicuspidata NRRL YB-4993]	0.00±0.00	0.00±0.00	2.35±3.32	0.04±0.06	0.46±0.64
			TRINITY_DN440_c0_g1_i1	isocitrate dehydrogenase [Metschnikowia bicuspidata var. bicuspidata NRRL YB-4993]	0.00±0.00	0.00±0.00	4.03±5.69	0.12±0.17	0.72±1.02
			TRINITY_DN44213_c0_g1_i1	ATP-sulfurylase [Metschnikowia bicuspidata var. bicuspidata NRRL YB-4993]	0.00±0.00	0.00±0.00	0.95±1.34	0.03±0.05	0.05±0.07
			TRINITY_DN4434_c0_g1_i1	translationally controlled tumor protein [Metschnikowia bicuspidata var. bicuspidata NRRL YB-4993]	0.00±0.00	0.00±0.00	7.52±10.63	0.27±0.39	1.00±1.41
			TRINITY_DN44682_c0_g1_i1	ornithine decarboxylase [Metschnikowia bicuspidata var. bicuspidata NRRL YB-4993]	0.00±0.00	0.00±0.00	1.10±1.55	0.04±0.06	0.11±0.16
			TRINITY_DN45521_c0_g1_i1	eukaryotic initiation factor 4A [Metschnikowia bicuspidata var. bicuspidata NRRL YB-4993]	0.00±0.00	0.00±0.00	3.84±5.43	0.15±0.22	0.58±0.82
			TRINITY_DN46032_c0_g1_i1	P-loop containing nucleoside triphosphate hydrolase protein [Metschnikowia bicuspidata var. bicuspidata NRRL YB-4993]	0.00±0.00	0.01±0.01	3.41±4.82	0.12±0.16	0.46±0.66
			TRINITY_DN46057_c0_g1_i1	OPT-domain-containing protein [Metschnikowia bicuspidata var. bicuspidata NRRL YB-4993]	0.02±0.03	0.00±0.00	2.91±4.12	0.02±0.03	0.61±0.86
			TRINITY_DN47168_c0_g1_i1	acid protease [Metschnikowia bicuspidata var. bicuspidata NRRL YB-4993]	0.00±0.00	0.00±0.00	1.41±1.99	0.02±0.03	0.13±0.18
			TRINITY_DN47168_c0_g2_i1	acid protease [Metschnikowia bicuspidata var. bicuspidata NRRL YB-4993]	0.00±0.00	0.00±0.00	1.57±2.22	0.07±0.09	0.18±0.25
			TRINITY_DN48194_c0_g1_i1	hypothetical protein METBIDRAFT_37132 [Metschnikowia bicuspidata var. bicuspidata NRRL YB-4993]	0.00±0.00	0.00±0.00	2.71±3.84	0.11±0.15	0.36±0.51
			TRINITY_DN48254_c0_g1_i1	NAD(P)-binding protein [Metschnikowia bicuspidata var. bicuspidata NRRL YB-4993]	0.00±0.00	0.00±0.00	5.09±7.20	0.08±0.11	0.32±0.45
			TRINITY_DN48556_c0_g1_i1	NAD-dependent glutamate dehydrogenase [Metschnikowia bicuspidata var. bicuspidata NRRL YB-4993]	0.00±0.00	0.00±0.00	1.01±1.42	0.04±0.05	0.48±0.67
			TRINITY_DN48729_c0_g1_i1	Adenylosuccinate synthetase [Metschnikowia bicuspidata var. bicuspidata NRRL YB-4993]	0.00±0.00	0.00±0.00	1.91±2.70	0.12±0.17	0.45±0.63
			TRINITY_DN4905_c0_g1_i1	phosphate permease [Metschnikowia bicuspidata var. bicuspidata NRRL YB-4993]	0.60±0.68	0.38±0.54	4.80±2.99	2.59±3.48	2.28±2.14
			TRINITY_DN49547_c0_g1_i1	succinate dehydrogenase subunit [Metschnikowia bicuspidata var. bicuspidata NRRL YB-4993]	0.04±0.06	0.00±0.00	4.98±7.05	0.13±0.18	0.50±0.71
			TRINITY_DN4984_c0_g1_i1	hypothetical protein METBIDRAFT_33592 [Metschnikowia bicuspidata var. bicuspidata NRRL YB-4993]	0.00±0.00	0.00±0.00	1.33±1.88	0.10±0.14	0.37±0.53
			TRINITY_DN4984_c0_g2_i1	hypothetical protein METBIDRAFT_33592 [Metschnikowia bicuspidata var. bicuspidata NRRL YB-4993]	0.00±0.00	0.01±0.01	1.34±1.89	0.04±0.05	0.41±0.58
			TRINITY_DN49917_c0_g3_i1	glutamine synthetase [Metschnikowia bicuspidata var. bicuspidata NRRL YB-4993]	0.00±0.00	0.00±0.00	4.07±5.76	0.00±0.00	0.20±0.28
			TRINITY_DN50206_c0_g1_i1	GroES-like protein [Metschnikowia bicuspidata var. bicuspidata NRRL YB-4993]	0.00±0.00	0.00±0.00	3.14±4.44	0.10±0.14	0.37±0.52
			TRINITY_DN50326_c0_g2_i1	ribosomal protein 60S [Metschnikowia bicuspidata var. bicuspidata NRRL YB-4993]	0.45±0.64	0.10±0.14	3.59±4.58	0.90±1.27	1.19±0.30
			TRINITY_DN50332_c0_g1_i1	acetyl-CoA synthetase-like protein [Metschnikowia bicuspidata var. bicuspidata NRRL YB-4993]	0.00±0.00	0.00±0.00	2.02±2.85	0.02±0.02	0.21±0.29
			TRINITY_DN51283_c2_g2_i1	SPX-domain-containing protein [Metschnikowia bicuspidata var. bicuspidata NRRL YB-4993]	0.00±0.00	0.00±0.00	1.05±1.48	0.01±0.01	0.10±0.13
			TRINITY_DN51811_c3_g1_i1	60S ribosomal protein L44 [Metschnikowia bicuspidata var. bicuspidata NRRL YB-4993]	0.00±0.00	0.19±0.27	6.06±8.58	0.21±0.30	2.36±0.32
			TRINITY_DN52238_c0_g3_i1	acetate--CoA ligase [Metschnikowia bicuspidata var. bicuspidata NRRL YB-4993]	0.00±0.00	0.00±0.00	2.06±2.92	0.12±0.16	0.27±0.38
			TRINITY_DN52860_c0_g2_i1	phosphoglycerate kinase [Metschnikowia bicuspidata var. bicuspidata NRRL YB-4993]	0.00±0.00	0.00±0.00	4.12±5.83	0.13±0.18	0.29±0.42
			TRINITY_DN53095_c0_g1_i2	2-isopropylmalate synthase [Metschnikowia bicuspidata var. bicuspidata NRRL YB-4993]	0.00±0.00	0.00±0.00	1.92±2.72	0.05±0.07	0.06±0.09
			TRINITY_DN55739_c0_g1_i4	ribosomal protein S3 [Metschnikowia bicuspidata var. bicuspidata NRRL YB-4993]	0.58±0.82	0.13±0.18	4.19±5.09	0.88±0.37	3.91±3.54
			TRINITY_DN56844_c0_g1_i1	aconitate hydratase mitochondrial precursor [Metschnikowia bicuspidata var. bicuspidata NRRL YB-4993]	0.64±0.91	0.08±0.09	5.51±7.79	0.35±0.20	1.00±0.85
			TRINITY_DN57003_c0_g2_i2	fumarase converts fumaric acid to L-malic acid in the TCA cycle [Metschnikowia bicuspidata var. bicuspidata NRRL YB-4993]	0.00±0.00	0.00±0.00	1.89±2.67	0.11±0.15	0.29±0.41
			TRINITY_DN57492_c3_g3_i1	translation initiation factor eIF-5A [Metschnikowia bicuspidata var. bicuspidata NRRL YB-4993]	0.00±0.00	0.02±0.03	8.03±11.35	0.42±0.60	1.37±1.94
			TRINITY_DN58256_c0_g1_i1	acyl-CoA oxidase [Metschnikowia bicuspidata var. bicuspidata NRRL YB-4993]	0.00±0.00	0.00±0.00	1.35±1.91	0.03±0.05	0.35±0.49
			TRINITY_DN58256_c0_g2_i1	acyl-CoA oxidase [Metschnikowia bicuspidata var. bicuspidata NRRL YB-4993]	0.00±0.00	0.00±0.00	5.29±7.49	0.17±0.24	0.40±0.57
			TRINITY_DN58256_c0_g3_i1	acyl-CoA oxidase [Metschnikowia bicuspidata var. bicuspidata NRRL YB-4993]	0.03±0.04	0.00±0.00	2.95±4.17	0.10±0.14	0.55±0.78
			TRINITY_DN59353_c0_g2_i1	hypothetical protein METBIDRAFT_9912 [Metschnikowia bicuspidata var. bicuspidata NRRL YB-4993]	1.05±1.48	0.26±0.28	6.48±9.17	0.56±0.68	2.62±1.87
			TRINITY_DN59640_c2_g1_i1	ribosomal protein 60S [Metschnikowia bicuspidata var. bicuspidata NRRL YB-4993]	1.62±2.05	0.00±0.00	7.21±10.19	0.43±0.03	1.23±1.74
			TRINITY_DN61300_c2_g1_i1	F1-Atp synthase [Metschnikowia bicuspidata var. bicuspidata NRRL YB-4993]	1.46±1.85	0.39±0.55	9.23±11.18	1.10±0.91	2.77±1.16
			TRINITY_DN61371_c3_g4_i1	translation elongation factor 1-alpha, partial [Metschnikowia agaves]""	5.10±7.06	0.33±0.27	26.38±36.87	1.57±0.24	5.90±4.47
			TRINITY_DN61830_c2_g1_i1	ribosomal protein L10e [Metschnikowia bicuspidata var. bicuspidata NRRL YB-4993]	1.91±2.70	0.67±0.94	8.18±7.74	3.13±4.20	7.09±5.85
			TRINITY_DN62277_c3_g4_i1	60S ribosomal protein L10a [Metschnikowia bicuspidata var. bicuspidata NRRL YB-4993]	0.00±0.00	0.02±0.03	6.20±8.77	0.18±0.25	1.28±1.81
			TRINITY_DN62458_c5_g1_i1	Actin/actin-like protein [Metschnikowia bicuspidata var. bicuspidata NRRL YB-4993]	0.08±0.12	0.00±0.00	11.21±15.85	0.18±0.26	2.13±3.01
			TRINITY_DN62757_c3_g4_i1	actin, partial [Metschnikowia reukaufii]""	1.70±2.25	0.26±0.03	10.19±14.40	0.96±0.18	2.39±1.66
			TRINITY_DN62891_c0_g1_i1	hypothetical protein METBIDRAFT_208587 [Metschnikowia bicuspidata var. bicuspidata NRRL YB-4993]	0.00±0.00	0.00±0.00	8.61±12.17	0.29±0.41	0.82±1.17
			TRINITY_DN62970_c1_g1_i1	pyruvate kinase [Metschnikowia bicuspidata var. bicuspidata NRRL YB-4993]	0.00±0.00	0.00±0.00	1.79±2.53	0.03±0.05	0.15±0.22
			TRINITY_DN63131_c0_g1_i1	hypothetical protein METBIDRAFT_38794 [Metschnikowia bicuspidata var. bicuspidata NRRL YB-4993]	0.00±0.00	0.00±0.00	10.78±15.25	0.42±0.60	1.25±1.77
			TRINITY_DN63727_c0_g1_i1	hypothetical protein METBIDRAFT_15944, partial [Metschnikowia bicuspidata var. bicuspidata NRRL YB-4993]""	0.00±0.00	0.00±0.00	1.30±1.83	0.07±0.10	0.16±0.23
			TRINITY_DN6400_c0_g1_i1	ferredoxin reductase-like protein [Metschnikowia bicuspidata var. bicuspidata NRRL YB-4993]	0.04±0.05	0.00±0.00	2.75±3.89	0.08±0.11	0.24±0.34
			TRINITY_DN64394_c0_g1_i1	hypothetical protein METBIDRAFT_45893 [Metschnikowia bicuspidata var. bicuspidata NRRL YB-4993]	0.00±0.00	0.00±0.00	1.43±2.02	0.00±0.00	0.23±0.33
			TRINITY_DN6915_c0_g1_i1	ClpP/crotonase [Metschnikowia bicuspidata var. bicuspidata NRRL YB-4993]	0.00±0.00	0.00±0.00	1.97±2.79	0.04±0.05	0.19±0.27
			TRINITY_DN69483_c0_g1_i1	hypothetical protein METBIDRAFT_76556 [Metschnikowia bicuspidata var. bicuspidata NRRL YB-4993]	0.00±0.00	0.00±0.00	2.79±3.95	0.09±0.12	0.63±0.89
			TRINITY_DN87909_c0_g1_i1	hypothetical protein METBIDRAFT_37748 [Metschnikowia bicuspidata var. bicuspidata NRRL YB-4993]	0.00±0.00	0.00±0.00	2.16±3.05	0.03±0.04	0.30±0.42
			TRINITY_DN88481_c0_g1_i1	putative adenosylhomocysteinase [Metschnikowia bicuspidata var. bicuspidata NRRL YB-4993]	0.00±0.00	0.33±0.47	5.57±7.12	0.68±0.46	1.24±0.09
			TRINITY_DN88686_c0_g1_i1	uricase [Metschnikowia bicuspidata var. bicuspidata NRRL YB-4993]	0.00±0.00	0.00±0.00	2.07±2.93	0.11±0.15	0.52±0.73
			TRINITY_DN88939_c0_g1_i1	long-chain fatty alcohol dehydrogenase [Metschnikowia bicuspidata var. bicuspidata NRRL YB-4993]	0.00±0.00	0.00±0.00	1.31±1.85	0.01±0.01	0.17±0.24
			TRINITY_DN90619_c0_g1_i1	cytochrome b5 [Metschnikowia bicuspidata var. bicuspidata NRRL YB-4993]	0.00±0.00	0.00±0.00	2.82±3.99	0.09±0.13	0.16±0.23
			TRINITY_DN9154_c0_g1_i1	MFS general substrate transporter [Metschnikowia bicuspidata var. bicuspidata NRRL YB-4993]	0.00±0.00	0.00±0.00	3.30±4.66	0.05±0.06	0.26±0.37
			TRINITY_DN92172_c0_g1_i1	Lem3/Cdc50 [Metschnikowia bicuspidata var. bicuspidata NRRL YB-4993]	0.00±0.00	0.00±0.00	1.39±1.97	0.00±0.00	0.17±0.25
			TRINITY_DN92282_c0_g1_i1	triosephosphate isomerase [Metschnikowia bicuspidata var. bicuspidata NRRL YB-4993]	0.00±0.00	0.00±0.00	4.75±6.71	0.17±0.24	0.84±1.18
			TRINITY_DN92421_c0_g1_i1	thioredoxin reductase [Metschnikowia bicuspidata var. bicuspidata NRRL YB-4993]	0.00±0.00	0.00±0.00	5.36±7.58	0.39±0.55	0.56±0.79
			TRINITY_DN93994_c0_g1_i1	hypothetical protein METBIDRAFT_11638 [Metschnikowia bicuspidata var. bicuspidata NRRL YB-4993]	0.00±0.00	0.00±0.00	4.94±6.99	0.19±0.28	0.33±0.47
			TRINITY_DN94148_c0_g1_i1	ribosomal protein L36e [Metschnikowia bicuspidata var. bicuspidata NRRL YB-4993]	0.00±0.00	0.00±0.00	5.13±7.26	0.15±0.21	0.88±1.25
			TRINITY_DN94491_c0_g1_i1	peptidase C1B, bleomycin hydrolase [Metschnikowia bicuspidata var. bicuspidata NRRL YB-4993]""	0.00±0.00	0.00±0.00	2.76±3.90	0.09±0.13	0.63±0.89
			TRINITY_DN98117_c0_g1_i1	cytochrome-c oxidase, subunit VIIa [Metschnikowia bicuspidata var. bicuspidata NRRL YB-4993]""	0.12±0.18	0.00±0.00	6.03±8.53	0.07±0.09	1.28±1.81
			TRINITY_DN98580_c0_g1_i1	vacuolar ATP synthase subunit E [Metschnikowia bicuspidata var. bicuspidata NRRL YB-4993]	0.00±0.00	0.00±0.00	2.11±2.98	0.07±0.09	0.19±0.26
40	Meyerozyma guilliermondii	phosphate-solubilizing soil yeast; known for antifungal properties	TRINITY_DN69502_c0_g1_i1	hypothetical protein	0.00±0.00	0.00±0.00	2.49±3.51	0.09±0.13	0.27±0.39
41	Microdochium bolleyi	a fungal plant pathogen that causes root rot in flax and wheat	TRINITY_DN65456_c0_g1_i1	hypothetical protein Micbo1qcDRAFT_208256 [Microdochium bolleyi]	11.56±16.35	0.00±0.00	0.97±1.37	2.55±3.61	15.04±21.27
42	Mixia osmundae	intracellular parasite of ferns	TRINITY_DN51124_c0_g3_i1	hypothetical protein E5Q_06383 [Mixia osmundae IAM 14324]	1.07±1.51	0.00±0.00	2.59±2.24	0.21±0.17	0.55±0.65
43	Myceliophthora thermophila	an ascomycete fungus that can efficiently degrades cellulose	TRINITY_DN28453_c0_g1_i1	hypothetical protein MYCTH_2311966 [Thermothelomyces thermophila ATCC 42464]	0.00±0.00	0.00±0.00	2.05±2.89	0.13±0.18	1.43±2.03
			TRINITY_DN43392_c0_g1_i1	hypothetical protein MYCTH_2302705 [Thermothelomyces thermophila ATCC 42464]	0.00±0.00	0.00±0.00	2.07±2.92	0.00±0.00	0.03±0.04
			TRINITY_DN62724_c3_g2_i13	hypothetical protein MYCTH_2316753 [Thermothelomyces thermophila ATCC 42464]	0.21±0.30	0.04±0.05	4.51±2.90	0.14±0.20	0.15±0.21
44	Mycosphaerella eumusae	fungal plant pathogen	TRINITY_DN145092_c0_g1_i1	hypothetical protein AC578_2374 [Mycosphaerella eumusae]	1.38±0.67	0.55±0.62	2.17±3.07	0.84±1.18	0.00±0.00
			TRINITY_DN44728_c0_g1_i1	hypothetical protein AC578_7314 [Mycosphaerella eumusae]	2.09±1.55	0.92±0.99	1.45±2.05	0.44±0.62	0.04±0.05
			TRINITY_DN45643_c0_g2_i1	hypothetical protein AC578_6776 [Mycosphaerella eumusae]	0.27±0.38	0.00±0.00	0.48±0.68	3.72±5.26	0.10±0.15
			TRINITY_DN45804_c0_g2_i1	hypothetical protein AC578_7086 [Mycosphaerella eumusae]	0.18±0.26	0.00±0.00	0.00±0.00	0.00±0.00	2.55±3.61
			TRINITY_DN49636_c0_g2_i1	hypothetical protein AC578_731 [Mycosphaerella eumusae]	0.00±0.00	0.00±0.00	2.79±3.95	0.84±1.18	0.00±0.00
			TRINITY_DN49867_c0_g2_i1	hypothetical protein AC578_10051 [Mycosphaerella eumusae]	0.51±0.73	0.00±0.00	8.70±12.30	0.78±1.11	0.20±0.28
			TRINITY_DN557_c0_g1_i1	hypothetical protein AC578_1843 [Mycosphaerella eumusae]	0.00±0.00	0.08±0.11	0.16±0.22	0.94±1.32	0.00±0.00
			TRINITY_DN60380_c7_g1_i9	hypothetical protein AC578_2644 [Mycosphaerella eumusae]	0.89±1.25	0.22±0.31	23.28±32.35	6.91±8.04	2.59±1.34
			TRINITY_DN60380_c7_g4_i1	hypothetical protein AC578_2644 [Mycosphaerella eumusae]	0.34±0.48	0.24±0.18	0.15±0.21	13.60±17.76	4.84±4.54
			TRINITY_DN61079_c1_g1_i7	hypothetical protein AC578_7179 [Mycosphaerella eumusae]	0.25±0.36	0.04±0.05	0.84±1.19	3.70±3.41	0.07±0.10
			TRINITY_DN8453_c0_g1_i1	hypothetical protein AC578_10600 [Mycosphaerella eumusae]	0.00±0.00	0.23±0.32	3.01±4.26	0.00±0.00	0.04±0.05
45	Nectria haematococca	saprobe found in agricultural and non-cultivated habitats; known to infect plants and animals	TRINITY_DN2137_c0_g1_i1	hypothetical protein	0.00±0.00	0.00±0.00	8.80±12.45	0.10±0.14	0.03±0.05
			TRINITY_DN27163_c0_g1_i1	hypothetical protein	0.00±0.00	0.00±0.00	21.02±25.12	0.05±0.08	0.13±0.19
			TRINITY_DN35776_c0_g2_i1	hypothetical protein	0.00±0.00	0.00±0.00	3.03±4.28	0.02±0.03	0.00±0.00
			TRINITY_DN48846_c0_g1_i1	hypothetical protein	0.00±0.00	0.00±0.00	8.08±11.43	0.04±0.06	0.08±0.12
46	Neonectria ditissima	a fungal plant pathogen of apple and beech trees	TRINITY_DN54751_c0_g1_i1	hypothetical protein AK830_g11967 [Neonectria ditissima]	0.00±0.00	0.00±0.00	0.00±0.00	0.00±0.00	1.72±2.43
47	Neurospora crassa	an ascomycete fungus that has been used extensively in genetic research	TRINITY_DN56499_c1_g1_i1	ribosomal protein [Neurospora crassa]	0.00±0.00	0.00±0.00	5.49±7.76	0.00±0.00	0.10±0.14
48	Ogataea parapolymorpha	methylotrophic thermotolerant yeast; model system for nitrate assimilation	TRINITY_DN17748_c0_g1_i1	60S ribosomal protein L19-A [Ogataea parapolymorpha DL-1]	0.00±0.00	0.00±0.00	6.12±8.65	0.31±0.45	1.25±1.77
49	Oidiodendron maius	a mycorrhizal fungal strain that forms an association with the roots of ericaceous shrubs	TRINITY_DN11066_c0_g2_i1	hypothetical protein OIDMADRAFT_182838 [Oidiodendron maius Zn]	0.00±0.00	0.01±0.01	0.11±0.16	1.45±2.04	0.01±0.01
50	Ophiostoma piceae	wood-inhabiting, bark beetle-associated saprophyte	TRINITY_DN20087_c0_g2_i1	atp synthase subunit 4 [Ophiostoma piceae UAMH 11346]	0.00±0.00	0.00±0.00	1.51±2.14	0.02±0.02	0.02±0.03
			TRINITY_DN23013_c0_g1_i1	mitochondrial phosphate carrier protein [Ophiostoma piceae UAMH 11346]	0.21±0.29	0.05±0.06	2.37±2.44	0.21±0.29	0.90±1.27
			TRINITY_DN25268_c0_g1_i1	acetyl- acetyltransferase [Ophiostoma piceae UAMH 11346]	0.00±0.00	0.00±0.00	0.90±1.27	0.00±0.00	0.00±0.00
			TRINITY_DN36671_c0_g2_i1	60s ribosomal protein l6 [Ophiostoma piceae UAMH 11346]	0.00±0.00	0.00±0.00	1.53±2.17	0.03±0.04	0.03±0.04
			TRINITY_DN40941_c0_g2_i1	3-oxoadipate enol-lactonase i [Ophiostoma piceae UAMH 11346]	0.00±0.00	0.00±0.00	0.81±1.15	0.02±0.03	0.00±0.00
			TRINITY_DN46769_c0_g1_i1	succinyl- 3-ketoacid-coenzyme a transferase subunit a [Ophiostoma piceae UAMH 11346]	0.00±0.00	0.00±0.00	2.94±4.15	0.02±0.03	0.02±0.03
			TRINITY_DN48336_c0_g1_i1	fructose-bisphosphate aldolase [Ophiostoma piceae UAMH 11346]	0.00±0.00	0.01±0.02	1.76±2.49	0.00±0.00	0.01±0.02
			TRINITY_DN57341_c2_g1_i1	elongation factor 2 [Ophiostoma piceae UAMH 11346]	0.40±0.44	0.14±0.16	1.36±1.93	0.37±0.47	1.13±1.49
			TRINITY_DN58265_c1_g3_i1	60s ribosomal protein l30 [Ophiostoma piceae UAMH 11346]	1.07±1.51	0.15±0.22	2.46±3.48	0.12±0.17	1.32±1.86
			TRINITY_DN59895_c0_g1_i1	peptidyl-prolyl cis-trans isomerase [Ophiostoma piceae UAMH 11346]	0.88±1.25	0.00±0.00	2.11±2.98	0.61±0.79	0.00±0.00
			TRINITY_DN61815_c1_g1_i1	citrate synthase [Ophiostoma piceae UAMH 11346]	0.04±0.06	0.05±0.08	1.96±2.77	0.00±0.00	0.96±1.29
			TRINITY_DN61868_c2_g2_i7	40s ribosomal protein s9 [Ophiostoma piceae UAMH 11346]	0.67±0.75	0.21±0.25	1.32±1.86	0.60±0.84	2.25±3.12
			TRINITY_DN62508_c4_g1_i1	atp synthase beta mitochondrial precursor [Ophiostoma piceae UAMH 11346]	0.00±0.00	0.00±0.00	2.71±3.83	0.00±0.00	0.00±0.00
			TRINITY_DN8466_c0_g1_i1	hypothetical protein F503_00498 [Ophiostoma piceae UAMH 11346]	0.00±0.00	0.00±0.00	3.20±2.29	0.06±0.08	0.00±0.00
			TRINITY_DN95205_c0_g1_i1	short chain dehydrogenase [Ophiostoma piceae UAMH 11346]	0.00±0.00	0.00±0.00	2.62±3.70	0.02±0.02	0.00±0.00
51	Passalora fulva	pathogen causing leaf mould disease in tomato	TRINITY_DN180_c0_g2_i1	RecName: Full=Race-specific elicitor A9; Flags: Precursor	7.87±0.78	2.74±2.85	17.48±24.71	6.19±8.76	0.14±0.20
52	Penicillium	a widespread fungus of high economic importance; used in in food and drug production	TRINITY_DN50880_c1_g1_i1	hypothetical protein ACN42_g5794 [Penicillium freii]	0.00±0.00	0.00±0.00	1.36±1.92	0.00±0.00	0.02±0.03
			TRINITY_DN60097_c0_g1_i1	hypothetical protein ACN38_g13205 [Penicillium nordicum]	6.32±8.94	0.23±0.32	124.96±158.53	2.24±0.57	4.03±4.09
53	Pestalotiopsis fici	endophytic fungus	TRINITY_DN39714_c0_g1_i1	ATP synthase subunit 9 [Pestalotiopsis fici W106-1]	0.00±0.00	0.00±0.00	7.00±9.90	0.10±0.14	0.16±0.22
54	Phialocephala scopiformis	a conifer needle endophyte that produces the potent anti-insectan metabolite rugulosin	TRINITY_DN198658_c0_g1_i1	hypothetical protein LY89DRAFT_685188 [Phialocephala scopiformis]	0.00±0.00	0.16±0.23	2.91±4.11	0.00±0.00	0.00±0.00
55	Phialophora attae	ant-associated fungus	TRINITY_DN189830_c0_g1_i1	hypothetical protein AB675_7018 [Phialophora attae]	0.19±0.26	0.00±0.00	1.78±2.52	4.94±6.99	0.00±0.00
			TRINITY_DN50650_c0_g1_i1	Aquaporin-1 [Phialophora attae]	0.00±0.00	0.14±0.20	1.59±2.24	0.00±0.00	0.00±0.00
56	Pichia sorbitophila	an osmotolerant yeast	TRINITY_DN64027_c0_g1_i1	Piso0_005417 [Millerozyma farinosa CBS 7064]	0.00±0.00	0.01±0.02	5.31±7.51	0.20±0.28	1.09±1.54
			TRINITY_DN77156_c0_g1_i1	Piso0_004944 [Millerozyma farinosa CBS 7064]	0.00±0.00	0.00±0.00	4.77±6.75	0.19±0.27	0.69±0.98
57	Pseudocercospora	pathogen that causes black leaf streak disease in banana	TRINITY_DN31177_c0_g2_i1	hypothetical protein AC579_4817 [Pseudocercospora musae]	2.77±2.42	1.80±1.58	2.72±3.85	1.60±2.27	0.19±0.03
			TRINITY_DN33527_c0_g1_i1	hypothetical protein AC579_2899 [Pseudocercospora musae]	0.03±0.04	0.02±0.04	3.61±5.11	1.15±1.62	0.16±0.23
			TRINITY_DN36372_c0_g1_i1	hypothetical protein AC579_4146 [Pseudocercospora musae]	0.72±0.03	1.76±2.27	22.51±31.83	1.13±1.32	0.43±0.01
			TRINITY_DN51145_c0_g1_i1	hypothetical protein AC579_8024 [Pseudocercospora musae]	0.00±0.00	0.17±0.24	0.70±0.99	0.00±0.00	0.00±0.00
			TRINITY_DN53433_c0_g2_i1	hypothetical protein MYCFIDRAFT_82216 [Pseudocercospora fijiensis CIRAD86]	0.00±0.00	0.41±0.43	3.26±4.61	2.66±3.76	0.22±0.11
			TRINITY_DN54926_c0_g1_i1	hypothetical protein AC579_7270 [Pseudocercospora musae]	0.00±0.00	0.10±0.14	1.10±1.56	0.00±0.00	0.00±0.00
			TRINITY_DN58212_c0_g3_i2	hypothetical protein MYCFIDRAFT_205343 [Pseudocercospora fijiensis CIRAD86]	2.94±1.07	2.95±1.98	3.25±4.60	0.87±1.23	0.23±0.33
58	Puccinia striiformis	a plant pathogen that causes stripe rust on wheat and other hosts	TRINITY_DN60752_c1_g2_i1	hypothetical protein PSTG_17691, partial [Puccinia striiformis f. sp. tritici PST-78]""	40.61±25.29	1.52±1.18	27.90±18.58	8.13±5.03	71.30±65.55
59	Rhizophagus irregularis	an arbuscular mycorrhizal fungus	TRINITY_DN129711_c0_g2_i1	hypothetical protein RirG_054850 [Rhizophagus irregularis DAOM 197198w]	0.00±0.00	0.00±0.00	11.57±16.37	0.00±0.00	0.00±0.00
60	Rhodotorula graminis	a plant growth promoting endophytic yeast	TRINITY_DN59045_c1_g1_i1	hypothetical protein RHOBADRAFT_19397 [Rhodotorula graminis WP1]	9.59±12.17	0.14±0.20	128.54±179.69	0.27±0.38	0.87±0.44
61	Rhynchosporium secalis	pathogen of barley and rye	TRINITY_DN48382_c0_g1_i1	probable peroxiredoxin-5, mitochondrial precursor [Rhynchosporium secalis]""	0.34±0.48	0.00±0.00	0.06±0.09	0.00±0.00	2.91±4.11
62	Saitoella complicata	an anamorphic and saprobic yeast	TRINITY_DN62818_c3_g2_i1	hypothetical protein G7K_1412-t1 [Saitoella complicata NRRL Y-17804]	35.21±49.80	0.14±0.03	3117.71±4400.41	0.09±0.13	0.17±0.24
63	Scedosporium apiospermum	human fungal pathogen	TRINITY_DN62689_c3_g2_i13	Sodium-transporting two-sector ATPase [Scedosporium apiospermum]	0.21±0.12	0.17±0.16	3.21±3.91	0.74±0.77	2.09±2.56
64	Scheffersomyces stipitis	naturally occurring xylose-fermenting yeast, huge potential in cellulosic bioethanol production	TRINITY_DN18998_c0_g1_i1	hypothetical protein	0.00±0.00	0.00±0.00	0.90±1.27	0.01±0.02	0.03±0.04
			TRINITY_DN89690_c0_g1_i1	endocytosis and membrane growth and polarity	0.00±0.00	0.00±0.00	1.33±1.88	0.03±0.04	0.21±0.29
65	Serendipita vermifera	a mycorrhizal fungus isolated from the roots of an Australian orchid	TRINITY_DN62849_c6_g2_i1	hypothetical protein M408DRAFT_231258 [Serendipita vermifera MAFF 305830]	3.90±5.23	0.10±0.15	70.94±95.14	1.17±0.12	0.00±0.00
			TRINITY_DN62849_c6_g8_i1	hypothetical protein M408DRAFT_231258 [Serendipita vermifera MAFF 305830]	3.92±5.21	0.10±0.15	23.77±28.44	0.69±0.80	0.00±0.00
66	Spathaspora passalidarum	highly specialized yeast present in the gut of wood-boring beetles; naturally adapted to ferment sugars such as xylose, cellobiose, arabinose, and galactose	TRINITY_DN186464_c0_g1_i1	hypothetical protein SPAPADRAFT_60744 [Spathaspora passalidarum NRRL Y-27907]	0.00±0.00	0.00±0.00	3.72±5.26	0.16±0.23	1.50±2.12
67	Sphaerobolus stellatus	a saprotroph that grows on woody debris and herbivore dung	TRINITY_DN16122_c0_g1_i1	hypothetical protein M422DRAFT_59211 [Sphaerobolus stellatus SS14]	0.03±0.05	0.00±0.00	0.00±0.00	0.00±0.00	1.25±1.77
68	Sphaerulina musiva	pathogen that causes septoria leaf spot and stem canker in Populus spp.	TRINITY_DN60380_c7_g5_i1	hypothetical protein SEPMUDRAFT_124141 [Sphaerulina musiva SO2202]	14.70±6.94	1.51±0.73	16.08±17.76	49.08±52.58	13.98±16.07
69	Sporothrix	ubiquitous soil-dwelling fungus	TRINITY_DN11030_c0_g1_i1	3-oxoacid CoA-transferase [Sporothrix schenckii 1099-18]	0.00±0.00	0.00±0.00	3.60±5.09	0.06±0.08	0.04±0.06
			TRINITY_DN122042_c0_g1_i1	large subunit ribosomal protein L32e [Sporothrix schenckii 1099-18]	0.00±0.00	0.00±0.00	1.54±2.17	0.00±0.00	0.07±0.09
			TRINITY_DN125704_c0_g1_i1	hypothetical protein HMPREF1624_01845 [Sporothrix schenckii ATCC 58251]	0.00±0.00	0.00±0.00	1.16±1.64	0.00±0.00	0.00±0.00
			TRINITY_DN128887_c0_g1_i1	hypothetical protein SPI_03237 [Sporothrix insectorum RCEF 264]	0.00±0.00	0.00±0.00	5.07±1.82	0.00±0.00	0.04±0.05
			TRINITY_DN14777_c0_g1_i1	ubiquinol-cytochrome c reductase subunit 8 [Sporothrix schenckii 1099-18]	0.00±0.00	0.00±0.00	2.33±3.30	0.00±0.00	0.00±0.00
			TRINITY_DN15681_c0_g1_i1	cytochrome c oxidase subunit 4 [Sporothrix schenckii 1099-18]	0.00±0.00	0.00±0.00	1.79±2.53	0.00±0.00	0.00±0.00
			TRINITY_DN159634_c0_g1_i1	malate dehydrogenase, NAD-dependent [Sporothrix schenckii ATCC 58251]""	0.00±0.00	0.00±0.00	2.43±3.43	0.00±0.00	0.00±0.00
			TRINITY_DN159776_c0_g1_i1	carboxymethylenebutenolidase [Sporothrix brasiliensis 5110]	0.00±0.00	0.00±0.00	4.64±6.56	0.04±0.06	0.04±0.06
			TRINITY_DN18374_c0_g1_i1	FK506-binding protein 1 [Sporothrix schenckii 1099-18]	0.00±0.00	0.00±0.00	3.20±4.52	0.03±0.04	0.00±0.00
			TRINITY_DN20099_c0_g1_i1	malate dehydrogenase [Sporothrix brasiliensis 5110]	0.00±0.00	0.21±0.30	4.30±6.08	0.35±0.41	0.06±0.08
			TRINITY_DN21085_c0_g1_i1	hypothetical protein SPBR_01963 [Sporothrix brasiliensis 5110]	0.00±0.00	0.00±0.00	1.24±1.76	0.00±0.00	0.04±0.06
			TRINITY_DN232339_c0_g1_i1	citrate synthase [Sporothrix brasiliensis 5110]	0.00±0.00	0.00±0.00	1.42±2.01	0.00±0.00	0.04±0.05
			TRINITY_DN29418_c0_g1_i1	ATP synthase d mitochondrial [Sporothrix insectorum RCEF 264]	0.00±0.00	0.00±0.00	3.84±1.39	0.00±0.00	0.19±0.19
			TRINITY_DN31017_c0_g1_i1	small subunit ribosomal protein S6e [Sporothrix brasiliensis 5110]	0.00±0.00	0.00±0.00	1.78±2.51	0.00±0.00	0.00±0.00
			TRINITY_DN31529_c1_g1_i1	elongation factor 1-gamma [Sporothrix brasiliensis 5110]	0.00±0.00	0.00±0.00	1.19±1.69	0.00±0.00	0.01±0.02
			TRINITY_DN31971_c0_g2_i1	hypothetical protein HMPREF1624_06223 [Sporothrix schenckii ATCC 58251]	0.00±0.00	0.00±0.00	3.93±2.63	0.03±0.04	0.00±0.00
			TRINITY_DN33146_c0_g1_i1	ATP synthase subunit delta, mitochondrial [Sporothrix schenckii ATCC 58251]""	0.00±0.00	0.00±0.00	1.66±2.34	0.00±0.00	0.02±0.03
			TRINITY_DN34434_c0_g1_i1	pyruvate dehydrogenase E1 component subunit beta [Sporothrix brasiliensis 5110]	0.00±0.00	0.00±0.00	0.88±1.24	0.00±0.00	0.01±0.02
			TRINITY_DN34567_c0_g1_i1	small subunit ribosomal protein SAe [Sporothrix brasiliensis 5110]	0.00±0.00	0.080.11	1.48±2.09	0.01±0.02	0.93±1.28
			TRINITY_DN35156_c0_g1_i1	ribosomal protein s5 [Sporothrix insectorum RCEF 264]	0.22±0.05	0.15±0.10	2.57±3.36	0.63±0.75	3.13±4.12
			TRINITY_DN35610_c0_g1_i1	60S ribosomal protein [Sporothrix insectorum RCEF 264]	0.02±0.03	0.01±0.01	1.55±2.20	0.01±0.02	0.03±0.04
			TRINITY_DN35661_c0_g2_i1	small subunit ribosomal protein S8e [Sporothrix schenckii 1099-18]	0.00±0.00	0.00±0.00	1.52±2.15	0.00±0.00	0.03±0.05
			TRINITY_DN36369_c0_g1_i1	large subunit ribosomal protein L7e [Sporothrix schenckii 1099-18]	0.00±0.00	0.00±0.00	3.89±0.14	0.00±0.00	0.10±0.15
			TRINITY_DN37299_c0_g1_i1	clock-controlled protein 6 [Sporothrix schenckii 1099-18]	0.00±0.00	0.00±0.00	6.89±2.89	0.00±0.00	0.04±0.05
			TRINITY_DN42346_c0_g1_i1	NAD dependent epimerase [Sporothrix brasiliensis 5110]	0.00±0.00	0.00±0.00	1.57±2.22	0.00±0.00	0.00±0.00
			TRINITY_DN44040_c0_g1_i1	Ribosomal protein L35A [Sporothrix insectorum RCEF 264]	0.00±0.00	0.00±0.00	1.32±1.86	0.69±0.97	0.27±0.34
			TRINITY_DN44177_c0_g1_i1	large subunit ribosomal protein L5e [Sporothrix schenckii 1099-18]	0.00±0.00	0.00±0.00	1.56±2.21	0.15±0.22	0.59±0.78
			TRINITY_DN44225_c1_g1_i1	60S ribosomal protein l27e [Sporothrix insectorum RCEF 264]	0.00±0.00	0.00±0.00	1.42±2.01	0.00±0.00	0.05±0.06
			TRINITY_DN44700_c0_g1_i1	NAC domain-containing protein [Sporothrix insectorum RCEF 264]	0.00±0.00	0.00±0.00	1.67±2.36	0.00±0.00	0.02±0.03
			TRINITY_DN45355_c0_g1_i1	alpha-glucan branching enzyme [Sporothrix insectorum RCEF 264]	0.14±0.20	0.16±0.17	4.61±5.90	0.64±0.91	2.01±2.68
			TRINITY_DN45790_c0_g1_i1	small subunit ribosomal protein S20e [Sporothrix schenckii 1099-18]	0.54±0.47	0.00±0.00	1.83±2.59	0.58±0.82	1.14±1.44
			TRINITY_DN50326_c0_g1_i1	60S acidic ribosomal protein P1 [Sporothrix schenckii ATCC 58251]	1.53±2.17	0.00±0.00	1.73±2.45	0.20±0.29	0.00±0.00
			TRINITY_DN51026_c0_g1_i1	Arf/Sar family, other [Sporothrix schenckii 1099-18]""	0.00±0.00	0.00±0.00	1.70±2.40	0.00±0.00	0.04±0.06
			TRINITY_DN52056_c2_g1_i1	F-type H+-transporting ATPase subunit gamma [Sporothrix brasiliensis 5110]	0.00±0.00	0.00±0.00	2.26±3.19	0.00±0.00	0.00±0.00
			TRINITY_DN52536_c0_g2_i1	small subunit ribosomal protein S18e [Sporothrix schenckii 1099-18]	0.08±0.12	0.00±0.00	4.96±3.74	0.02±0.03	0.10±0.14
			TRINITY_DN52620_c1_g1_i1	60S ribosomal protein l34 [Sporothrix insectorum RCEF 264]	0.00±0.00	0.00±0.00	1.69±2.39	0.05±0.06	0.00±0.00
			TRINITY_DN53066_c0_g2_i1	40S ribosomal protein s19 [Sporothrix insectorum RCEF 264]	0.00±0.00	0.00±0.00	2.63±1.82	0.14±0.20	0.00±0.00
			TRINITY_DN54069_c0_g2_i1	hypothetical protein SPBR_06277 [Sporothrix brasiliensis 5110]	0.00±0.00	0.00±0.00	8.12±11.49	0.03±0.05	0.00±0.00
			TRINITY_DN54977_c1_g3_i1	60S ribosomal protein l13 [Sporothrix insectorum RCEF 264]	0.00±0.00	0.00±0.00	1.26±1.79	0.00±0.00	0.08±0.11
			TRINITY_DN55625_c0_g6_i1	hypothetical protein SPI_04453 [Sporothrix insectorum RCEF 264]	0.48±0.68	0.05±0.07	32.53±34.02	0.00±0.00	0.00±0.00
			TRINITY_DN56114_c0_g2_i1	large subunit ribosomal protein L22e [Sporothrix brasiliensis 5110]	0.00±0.00	0.00±0.00	2.95±4.17	0.00±0.00	0.00±0.00
			TRINITY_DN56534_c0_g1_i1	Nucleoside diphosphate kinase [Sporothrix insectorum RCEF 264]	0.00±0.00	0.00±0.00	6.90±6.19	0.07±0.10	0.21±0.29
			TRINITY_DN57121_c0_g2_i1	enolase [Sporothrix schenckii 1099-18]	0.00±0.00	0.00±0.00	1.66±2.35	0.00±0.00	0.02±0.03
			TRINITY_DN57344_c0_g2_i2	isocitrate dehydrogenase [NADP], mitochondrial [Sporothrix schenckii ATCC 58251]""	0.00±0.00	0.00±0.00	2.35±3.33	0.00±0.00	0.07±0.09
			TRINITY_DN57734_c2_g1_i1	superoxide dismutase [Cu-Zn] [Sporothrix schenckii ATCC 58251]	0.00±0.00	0.00±0.00	2.28±2.60	0.75±1.05	0.02±0.03
			TRINITY_DN57746_c1_g1_i1	hypothetical protein HMPREF1624_01186 [Sporothrix schenckii ATCC 58251]	0.00±0.00	0.00±0.00	3.15±0.97	0.00±0.00	0.09±0.13
			TRINITY_DN58245_c1_g1_i1	large subunit ribosomal protein L13Ae [Sporothrix schenckii 1099-18]	0.00±0.00	0.02±0.03	1.49±2.11	0.05±0.08	0.06±0.08
			TRINITY_DN58329_c1_g2_i1	ADP,ATP carrier protein [Sporothrix schenckii ATCC 58251]""	0.00±0.00	0.16±0.22	4.80±5.22	0.12±0.17	0.00±0.00
			TRINITY_DN58594_c0_g2_i1	glutamine synthetase [Sporothrix schenckii ATCC 58251]	0.00±0.00	0.00±0.00	1.36±1.92	0.00±0.00	0.04±0.06
			TRINITY_DN58951_c0_g1_i1	catechol 1,2-dioxygenase [Sporothrix schenckii 1099-18]""	0.00±0.00	0.00±0.00	2.09±2.96	0.06±0.09	0.03±0.05
			TRINITY_DN58951_c0_g2_i2	catechol 1,2-dioxygenase [Sporothrix schenckii 1099-18]""	0.00±0.00	0.00±0.00	2.09±2.96	0.01±0.02	0.00±0.00
			TRINITY_DN59705_c1_g1_i6	large subunit ribosomal protein L3e [Sporothrix brasiliensis 5110]	0.54±0.76	0.16±0.22	1.77±2.11	0.64±0.77	0.95±1.31
			TRINITY_DN59766_c2_g2_i1	Ribosomal protein S25 [Sporothrix insectorum RCEF 264]	2.21±3.13	0.16±0.23	2.32±2.75	0.33±0.46	0.00±0.00
			TRINITY_DN60525_c3_g2_i1	small subunit ribosomal protein S15e [Sporothrix schenckii 1099-18]	0.46±0.64	0.02±0.03	2.11±2.99	0.00±0.00	2.04±2.69
			TRINITY_DN60560_c2_g1_i1	aconitate hydratase 1 [Sporothrix brasiliensis 5110]	0.02±0.02	0.00±0.00	1.02±1.45	0.01±0.01	0.01±0.01
			TRINITY_DN60984_c5_g2_i2	glyceraldehyde 3-phosphate dehydrogenase [Sporothrix brasiliensis 5110]	1.05±1.48	0.11±0.11	5.51±6.07	1.63±1.93	4.03±5.42
			TRINITY_DN61153_c2_g6_i2	14-3-3 protein [Sporothrix insectorum RCEF 264]	0.90±1.28	0.39±0.55	2.03±0.65	1.19±1.69	1.88±2.66
			TRINITY_DN61585_c2_g1_i1	F-type H+-transporting ATPase subunit c [Sporothrix schenckii 1099-18]	0.00±0.00	0.00±0.00	2.79±3.94	0.03±0.05	0.00±0.00
			TRINITY_DN61875_c2_g1_i6	60S ribosomal protein l1 [Sporothrix insectorum RCEF 264]	3.79±5.00	0.81±1.10	4.22±3.19	2.49±3.46	6.02±8.44
			TRINITY_DN62210_c1_g2_i1	translation elongation factor 1-alpha, partial [Sporothrix pallida]""	1.96±2.77	0.56±0.64	5.65±5.44	0.71±0.82	0.97±1.37
			TRINITY_DN62493_c0_g1_i1	RNA polymerase 1 specific transcription initiation factor [Sporothrix insectorum RCEF 264]	2.46±3.48	0.91±1.28	4.40±1.40	4.31±6.09	8.36±11.82
			TRINITY_DN62508_c4_g3_i1	ATP synthase subunit beta, mitochondrial [Sporothrix schenckii ATCC 58251]""	1.32±1.86	0.17±0.24	2.92±3.56	1.58±2.20	1.35±1.77
			TRINITY_DN62759_c3_g2_i2	ADP,ATP carrier protein [Sporothrix schenckii ATCC 58251]""	1.89±2.67	0.29±0.41	5.43±5.72	0.86±1.22	3.50±4.64
			TRINITY_DN7331_c0_g1_i1	ATPase inhibitor, IATP, mitochondria [Sporothrix insectorum RCEF 264]""	0.00±0.00	0.00±0.00	3.48±4.92	0.00±0.00	0.00±0.00
70	Sugiyamaella lignohabitans	pentose utilizing yeast	TRINITY_DN142493_c0_g1_i1	peptidylprolyl isomerase CPR1 [Sugiyamaella lignohabitans]	0.12±0.18	0.00±0.00	5.86±8.28	0.00±0.00	1.63±2.31
71	Talaromyces	a saprophyte commonly found in soil, dung, and decaying plant material, known to secrete several feruloyl esterases	TRINITY_DN49157_c0_g1_i1	hypothetical protein	0.21±0.30	0.00±0.00	1.07±1.51	4.06±5.75	0.04±0.06
			TRINITY_DN62450_c3_g3_i4	hypothetical protein	42.20±11.03	0.84±1.12	1159.07±1348.47	2.93±1.52	4.52±2.09
			TRINITY_DN62450_c3_g3_i5	hypothetical protein	34.42±22.04	0.76±1.00	1075.48±1466.69	2.57±1.01	3.67±0.89
			TRINITY_DN62651_c2_g1_i16	hypothetical protein	318.20±102.83	5.34±6.74	20.99±2.14	253.77±232.53	18.86±12.18
72	Togninia minima	a dimorphic pathogenic fungus of grapes	TRINITY_DN58954_c1_g3_i1	putative 60s acidic ribosomal protein p0 protein [Phaeoacremonium minimum UCRPA7]	0.30±0.28	0.09±0.10	3.22±3.74	0.77±1.02	2.75±3.77
			TRINITY_DN62724_c3_g2_i7	putative carrier protein [Phaeoacremonium minimum UCRPA7]	1.17±1.06	0.19±0.18	3.44±4.40	0.64±0.79	0.33±0.46
73	Tremella mesenterica	parasitic fungus of wood-rotting fungi	TRINITY_DN20643_c0_g1_i1	hypothetical protein TREMEDRAFT_33831 [Tremella mesenterica DSM 1558]	0.00±0.00	0.04±0.05	0.18±0.25	0.22±0.32	2.76±3.90
			TRINITY_DN60337_c0_g2_i1	hypothetical protein TREMEDRAFT_40868 [Tremella mesenterica DSM 1558]	0.42±0.52	0.21±0.19	0.21±0.13	0.93±0.21	3.99±1.51
74	Trichoderma harzianum (Hypocrea lixii)	a biocontrol agent against several fungal soilborne plant pathogens	TRINITY_DN34964_c0_g2_i1	ubiquitin-40S ribosomal protein S27a [Trichoderma harzianum]	0.00±0.00	0.00±0.00	5.29±5.19	0.00±0.00	0.06±0.09
75	Ustilaginoidea virens	an ascomycetous fungus that causes rice false smut	TRINITY_DN44417_c0_g1_i1	hypothetical protein UV8b_8216 [Ustilaginoidea virens]	0.00±0.00	0.48±0.67	2.77±3.92	0.00±0.00	0.00±0.00
76	Zasmidium cellare	ethanol-metabolizing, wine cellar mold	TRINITY_DN32589_c0_g1_i1	cytochrome oxidase subunit 1 (mitochondrion) [Zasmidium cellare]	0.18±0.25	0.03±0.04	0.32±0.45	1.52±2.15	0.00±0.00
77	Zymoseptoria brevis	a pathogenic fungus that causes leaf blotch in barley	TRINITY_DN33117_c0_g1_i1	mismatched base pair and/cruciform DNA recognition protein [Zymoseptoria brevis]	0.27±0.39	0.06±0.09	0.81±1.15	1.72±2.44	0.00±0.00
			TRINITY_DN18592_c0_g1_i1	MFS monosaccharide transporter [Marssonina brunnea f. sp. 'multigermtubi' MB_m1]	0.00±0.00	0.00±0.00	0.00±0.00	0.16±0.23	1.05±1.49
* FPKM values represent mean±SD
