# Supplementary material for: Pitchers of Nepenthes khasiana express several digestive-enzyme encoding genes, harbor mostly fungi and probably evolved through changes in the expression of leaf polarity genes
Source: BMC Plant Biol. 2020 Nov 17;20:524. doi: 10.1186/s12870-020-02663-2 (PMC7672872; doi:10.1186/s12870-020-02663-2)
Supplement: Supplementary file 6 — Additional file 6: Table S8. List of transcripts of bacterial origin detected in the unopened pitchers of N. Khasiana. [file 12870_2020_2663_MOESM6_ESM.xlsx]

## Sheet: Sheet1
Table S8. List of transcripts of bacterial origin detected in the unopened pitchers of N. khasiana
Sl No.	Genus/Species	Description	Transcript ID	BLAST	FPKM*
1	Acidocella facilis	motile non-spore forming Gram-negative acidophilic bacteria	c50120_g1_i1	hypothetical protein [Acidocella facilis]	0.54±0.76
2	Aeromonas salmonicida	non-motile, non-spore forming Gram-negative pathogenic air-borne bacterium	c269082_g1_i1	hypothetical protein [Aeromonas salmonicida]	0.06±0.09
3	Burkholderia	motile Gram-negative aerobic bacterium found in soil	c148419_g3_i1	phosphotransferase enzyme family domain protein [Burkholderia mallei]	0.20±0.01
			c180008_g27_i1	LysR family transcriptional regulator [Burkholderia pseudomallei]	0.24±0.01
			c178356_g22_i2	LysR family transcriptional regulator [Burkholderia pseudomallei]	0.35±0.26
			c178356_g18_i3	exodeoxyribonuclease V subunit gamma [Burkholderia pseudomallei]	0.63±0.20
			c178356_g18_i1	exodeoxyribonuclease V subunit gamma [Burkholderia pseudomallei]	0.58±0.18
			c173719_g4_i3	LysR family transcriptional regulator [Burkholderia pseudomallei]	0.54±0.25
			c148592_g2_i2	exodeoxyribonuclease V subunit gamma [Burkholderia pseudomallei]	0.08±0.12
			c148419_g2_i1	LysR family transcriptional regulator [Burkholderia pseudomallei]	1.26±0.82
			c178454_g24_i1	LysR family transcriptional regulator [Burkholderia pseudomallei]	0.43±0.07
			c177977_g9_i1	Hep_Hag family protein/hemagluttinin motif family protein/YadA-like domain protein [Burkholderia pseudomallei]	0.45±0.02
			c173719_g8_i5	LysR family transcriptional regulator [Burkholderia pseudomallei]	0.36±0.36
			c148592_g2_i1	LysR family transcriptional regulator [Burkholderia pseudomallei]	0.08±0.11
4	Edwardsiella tarda	motile Gram negative facultatively anaerobic bacterium	c174768_g2_i1	hypothetical protein ET1_24_00500 [Edwardsiella tarda ATCC 15947 = NBRC 105688]	0.36±0.51
5	Enterobacter cloacae	motile Gram-negative facultatively anaerobic bacterium found in human gut	c287700_g1_i1	integrase [Enterobacter cloacae]	0.51±0.73
			c191757_g1_i1	hypothetical protein [Enterobacter cloacae]	1.26±1.78
6	Pantoea ananatis	endophytic Gram-negative rhizobacterium	c142515_g1_i1	hypothetical protein BN1184_AP_01060 [Pantoea ananatis]	0.60±0.84
			c173719_g28_i1	hypothetical protein [Pantoea ananatis]	0.58±0.54
7	Pseudoalteromonas haloplanktis	motile, non-spore forming Gram negative marine bacterium	c152122_g1_i1	hypothetical protein [Pseudoalteromonas haloplanktis]	0.29±0.01
8	Pseudomonas aeruginosa	motile non-spore forming Gram negative pathogenic bacterium	c265574_g1_i1	hypothetical protein [Pseudomonas aeruginosa]	0.05±0.08
			c215517_g1_i1	hypothetical protein [Pseudomonas monteilii]	0.05±0.07
* FPKM values represent mean±SD
