# Supplementary material for: Pitchers of Nepenthes khasiana express several digestive-enzyme encoding genes, harbor mostly fungi and probably evolved through changes in the expression of leaf polarity genes
Source: BMC Plant Biol. 2020 Nov 17;20:524. doi: 10.1186/s12870-020-02663-2 (PMC7672872; doi:10.1186/s12870-020-02663-2)
Supplement: Supplementary file 7 — Additional file 7: Table S9. List of transcripts of fungal origin detected in the unopened pitchers of N. khasiana. [file 12870_2020_2663_MOESM7_ESM.xlsx]

## Sheet: Sheet1
Table S9. List of transcripts of fungal origin detected in the unopened pitchers of N. khasiana
Sl No.	Genus/Species	Description	Transcript ID	BLAST	FPKM*
1	Aspergillus flavus	saprotrophic and pathogenic fungus	c173712_g1_i1	hypothetical protein AFLA70_751g000290 [Aspergillus flavus AF70]	12.45±11.15
2	Fusarium acuminatum	pathogenic fungus	c164316_g1_i1	unclassified (mitochondrion) [Fusarium acuminatum CS5907]	1.92±2.16
3	Talaromyces cellulolyticus	cellulose-degrading fungus	c296999_g1_i1	catalase [Talaromyces cellulolyticus]	0.06±0.09
			c222493_g1_i1	hypothetical protein TCE0_022f06518 [Talaromyces cellulolyticus]	0.03±0.04
			c201531_g1_i1	non-classical export protein [Talaromyces cellulolyticus]	0.02±0.02
			c198852_g1_i1	high expression lethality protein [Talaromyces cellulolyticus]	0.06±0.09
			c193463_g1_i1	chaperone/heat shock protein [Talaromyces cellulolyticus]	0.45±0.63
			c193084_g1_i1	hypothetical protein TCE0_015f03090 [Talaromyces cellulolyticus]	0.72±0.49
			c114230_g1_i1	cell surface protein [Talaromyces cellulolyticus]	0.06±0.08
* FPKM values represent mean±SD
